# Supplementary material for: Statistical modeling of gut microbiota for personalized health status monitoring
Source: Microbiome. 2023 Aug 18;11:184. doi: 10.1186/s40168-023-01614-x (PMC10436630; doi:10.1186/s40168-023-01614-x)
Supplement: Supplementary file 2 — Additionalfile 1. [file 40168_2023_1614_MOESM1_ESM.xlsx]

## Sheet: Discovery dataset
study	V-2_ACVD	V-2_ACVD	V-2_ACVD	V-2_ACVD	V-2_ACVD	V-2_ACVD	V-2_ACVD	V-2_ACVD	V-2_ACVD	V-2_ACVD	V-2_ACVD	V-2_ACVD	V-2_ACVD	V-2_ACVD	V-2_ACVD	V-2_ACVD	V-2_ACVD	V-2_ACVD	V-2_ACVD	V-2_ACVD	V-2_ACVD	V-2_ACVD	V-2_ACVD	V-2_ACVD	V-2_ACVD	V-2_ACVD	V-2_ACVD	V-2_ACVD	V-2_ACVD	V-2_ACVD	V-2_ACVD	V-2_ACVD	V-2_ACVD	V-2_ACVD	V-2_ACVD	V-2_ACVD	V-2_ACVD	V-2_ACVD	V-2_ACVD	V-2_ACVD	V-2_ACVD	V-2_ACVD	V-2_ACVD	V-2_ACVD	V-2_ACVD	V-2_ACVD	V-2_ACVD	V-2_ACVD	V-2_ACVD
study	V-2_ACVD	V-2_ACVD	V-2_ACVD	V-2_ACVD	V-2_ACVD	V-2_ACVD	V-2_ACVD	V-2_ACVD	V-2_ACVD	V-2_ACVD	V-2_ACVD	V-2_ACVD	V-2_ACVD	V-2_ACVD	V-2_ACVD	V-2_ACVD	V-2_ACVD	V-2_ACVD	V-2_ACVD	V-2_ACVD	V-2_ACVD	V-2_ACVD	V-2_ACVD	V-2_ACVD	V-2_ACVD	V-2_ACVD	V-2_ACVD	V-2_ACVD	V-2_ACVD	V-2_ACVD	V-2_ACVD	V-2_ACVD	V-2_ACVD	V-2_ACVD	V-2_ACVD	V-2_ACVD	V-2_ACVD	V-2_ACVD	V-2_ACVD	V-2_ACVD	V-2_ACVD	V-2_ACVD	V-2_ACVD	V-2_ACVD	V-2_ACVD	V-2_ACVD	V-2_ACVD	V-2_ACVD	V-2_ACVD
Study No. (From VG sheet (V-*) from SB sheet (S-*))	V-2	V-2	V-2	V-2	V-2	V-2	V-2	V-2	V-2	V-2	V-2	V-2	V-2	V-2	V-2	V-2	V-2	V-2	V-2	V-2	V-2	V-2	V-2	V-2	V-2	V-2	V-2	V-2	V-2	V-2	V-2	V-2	V-2	V-2	V-2	V-2	V-2	V-2	V-2	V-2	V-2	V-2	V-2	V-2	V-2	V-2	V-2	V-2	V-2
Title of Paper	The gut microbiome in atherosclerotic cardiovascular disease	The gut microbiome in atherosclerotic cardiovascular disease	The gut microbiome in atherosclerotic cardiovascular disease	The gut microbiome in atherosclerotic cardiovascular disease	The gut microbiome in atherosclerotic cardiovascular disease	The gut microbiome in atherosclerotic cardiovascular disease	The gut microbiome in atherosclerotic cardiovascular disease	The gut microbiome in atherosclerotic cardiovascular disease	The gut microbiome in atherosclerotic cardiovascular disease	The gut microbiome in atherosclerotic cardiovascular disease	The gut microbiome in atherosclerotic cardiovascular disease	The gut microbiome in atherosclerotic cardiovascular disease	The gut microbiome in atherosclerotic cardiovascular disease	The gut microbiome in atherosclerotic cardiovascular disease	The gut microbiome in atherosclerotic cardiovascular disease	The gut microbiome in atherosclerotic cardiovascular disease	The gut microbiome in atherosclerotic cardiovascular disease	The gut microbiome in atherosclerotic cardiovascular disease	The gut microbiome in atherosclerotic cardiovascular disease	The gut microbiome in atherosclerotic cardiovascular disease	The gut microbiome in atherosclerotic cardiovascular disease	The gut microbiome in atherosclerotic cardiovascular disease	The gut microbiome in atherosclerotic cardiovascular disease	The gut microbiome in atherosclerotic cardiovascular disease	The gut microbiome in atherosclerotic cardiovascular disease	The gut microbiome in atherosclerotic cardiovascular disease	The gut microbiome in atherosclerotic cardiovascular disease	The gut microbiome in atherosclerotic cardiovascular disease	The gut microbiome in atherosclerotic cardiovascular disease	The gut microbiome in atherosclerotic cardiovascular disease	The gut microbiome in atherosclerotic cardiovascular disease	The gut microbiome in atherosclerotic cardiovascular disease	The gut microbiome in atherosclerotic cardiovascular disease	The gut microbiome in atherosclerotic cardiovascular disease	The gut microbiome in atherosclerotic cardiovascular disease	The gut microbiome in atherosclerotic cardiovascular disease	The gut microbiome in atherosclerotic cardiovascular disease	The gut microbiome in atherosclerotic cardiovascular disease	The gut microbiome in atherosclerotic cardiovascular disease	The gut microbiome in atherosclerotic cardiovascular disease	The gut microbiome in atherosclerotic cardiovascular disease	The gut microbiome in atherosclerotic cardiovascular disease	The gut microbiome in atherosclerotic cardiovascular disease	The gut microbiome in atherosclerotic cardiovascular disease	The gut microbiome in atherosclerotic cardiovascular disease	The gut microbiome in atherosclerotic cardiovascular disease	The gut microbiome in atherosclerotic cardiovascular disease	The gut microbiome in atherosclerotic cardiovascular disease	The gut microbiome in atherosclerotic cardiovascular disease
Author (year)	Jie (2017)	Jie (2017)	Jie (2017)	Jie (2017)	Jie (2017)	Jie (2017)	Jie (2017)	Jie (2017)	Jie (2017)	Jie (2017)	Jie (2017)	Jie (2017)	Jie (2017)	Jie (2017)	Jie (2017)	Jie (2017)	Jie (2017)	Jie (2017)	Jie (2017)	Jie (2017)	Jie (2017)	Jie (2017)	Jie (2017)	Jie (2017)	Jie (2017)	Jie (2017)	Jie (2017)	Jie (2017)	Jie (2017)	Jie (2017)	Jie (2017)	Jie (2017)	Jie (2017)	Jie (2017)	Jie (2017)	Jie (2017)	Jie (2017)	Jie (2017)	Jie (2017)	Jie (2017)	Jie (2017)	Jie (2017)	Jie (2017)	Jie (2017)	Jie (2017)	Jie (2017)	Jie (2017)	Jie (2017)	Jie (2017)
Journal	Nature communications	Nature communications	Nature communications	Nature communications	Nature communications	Nature communications	Nature communications	Nature communications	Nature communications	Nature communications	Nature communications	Nature communications	Nature communications	Nature communications	Nature communications	Nature communications	Nature communications	Nature communications	Nature communications	Nature communications	Nature communications	Nature communications	Nature communications	Nature communications	Nature communications	Nature communications	Nature communications	Nature communications	Nature communications	Nature communications	Nature communications	Nature communications	Nature communications	Nature communications	Nature communications	Nature communications	Nature communications	Nature communications	Nature communications	Nature communications	Nature communications	Nature communications	Nature communications	Nature communications	Nature communications	Nature communications	Nature communications	Nature communications	Nature communications
Study Accession	PRJEB21528	PRJEB21528	PRJEB21528	PRJEB21528	PRJEB21528	PRJEB21528	PRJEB21528	PRJEB21528	PRJEB21528	PRJEB21528	PRJEB21528	PRJEB21528	PRJEB21528	PRJEB21528	PRJEB21528	PRJEB21528	PRJEB21528	PRJEB21528	PRJEB21528	PRJEB21528	PRJEB21528	PRJEB21528	PRJEB21528	PRJEB21528	PRJEB21528	PRJEB21528	PRJEB21528	PRJEB21528	PRJEB21528	PRJEB21528	PRJEB21528	PRJEB21528	PRJEB21528	PRJEB21528	PRJEB21528	PRJEB21528	PRJEB21528	PRJEB21528	PRJEB21528	PRJEB21528	PRJEB21528	PRJEB21528	PRJEB21528	PRJEB21528	PRJEB21528	PRJEB21528	PRJEB21528	PRJEB21528	PRJEB21528
Sample Accession or Sample ID	SAMEA104142287	SAMEA104142288	SAMEA104142293	SAMEA104142291	SAMEA104142284	SAMEA104142295	SAMEA104142296	SAMEA104142297	SAMEA104142298	SAMEA104142285	SAMEA104142299	SAMEA104142300	SAMEA104142301	SAMEA104142302	SAMEA104142290	SAMEA104142308	SAMEA104142307	SAMEA104142292	SAMEA104142283	SAMEA104142289	SAMEA104142303	SAMEA104142278	SAMEA104142277	SAMEA104142276	SAMEA104142275	SAMEA104142274	SAMEA104142273	SAMEA104142272	SAMEA104142271	SAMEA104142270	SAMEA104142269	SAMEA104142268	SAMEA104142267	SAMEA104142266	SAMEA104142265	SAMEA104142264	SAMEA104142263	SAMEA104142262	SAMEA104142261	SAMEA104142260	SAMEA104142259	SAMEA104142258	SAMEA104142257	SAMEA104142256	SAMEA104142254	SAMEA104142253	SAMEA104142252	SAMEA104142250	SAMEA104142249
Sample title (ENA/SRA)	ZSL-004	ZSL-007	ZSL-010	ZSL-011	ZSL-019	ZSL-023	ZSL-024	ZSL-025	ZSL-028	ZSL-029	ZSL-031	ZSL-033	ZSL-035	ZSL-037	ZSL-040	ZSL-042	ZSL-044	ZSL-045	ZSL-046	ZSL-047	ZSL-050	ZSL-052	ZSL-053	ZSL-055	ZSL-057	ZSL-062	ZSL-063	ZSL-065	ZSL-066	ZSL-068	ZSL-071	ZSL-073	ZSL-074	ZSL-076	ZSL-077	ZSL-079	ZSL-080	ZSL-083	ZSL-084	ZSL-085	ZSL-086	ZSL-088	ZSL-089	ZSL-091	ZSL-094	ZSL-095	ZSL-097	ZSL-099	ZSL-103
Sample title (Paper)	ZSL-004	ZSL-007	ZSL-010	ZSL-011	ZSL-019	ZSL-023	ZSL-024	ZSL-025	ZSL-028	ZSL-029	ZSL-031	ZSL-033	ZSL-035	ZSL-037	ZSL-040	ZSL-042	ZSL-044	ZSL-045	ZSL-046	ZSL-047	ZSL-050	ZSL-052	ZSL-053	ZSL-055	ZSL-057	ZSL-062	ZSL-063	ZSL-065	ZSL-066	ZSL-068	ZSL-071	ZSL-073	ZSL-074	ZSL-076	ZSL-077	ZSL-079	ZSL-080	ZSL-083	ZSL-084	ZSL-085	ZSL-086	ZSL-088	ZSL-089	ZSL-091	ZSL-094	ZSL-095	ZSL-097	ZSL-099	ZSL-103
Subject Id (If available)	ZSL-004	ZSL-007	ZSL-010	ZSL-011	ZSL-019	ZSL-023	ZSL-024	ZSL-025	ZSL-028	ZSL-029	ZSL-031	ZSL-033	ZSL-035	ZSL-037	ZSL-040	ZSL-042	ZSL-044	ZSL-045	ZSL-046	ZSL-047	ZSL-050	ZSL-052	ZSL-053	ZSL-055	ZSL-057	ZSL-062	ZSL-063	ZSL-065	ZSL-066	ZSL-068	ZSL-071	ZSL-073	ZSL-074	ZSL-076	ZSL-077	ZSL-079	ZSL-080	ZSL-083	ZSL-084	ZSL-085	ZSL-086	ZSL-088	ZSL-089	ZSL-091	ZSL-094	ZSL-095	ZSL-097	ZSL-099	ZSL-103
Age (Years)	42.8274	76.0274	73	45.3973	64.589	47.8795	79.5041	55	59.1918	77.6548	69	55.1644	59	67	61	47.4575	61	44.3753	75.0027	78.6	65.4521	48.4411	68	47.0082	75.2575	70	44	76.9973	81.7288	55.063	71	52	47.789	61.6822	68	50.9534	45.4192	47	52	59	76.8575	58.9726	55.6521	66	65.0932	68	48.3863	52.2521	52
BMI (kg/m²)	22.58	24.03	27.55	23.62	24.44	23.53	22.145	22.22	24.22	20.76	18.63	24.54	21.63	23.03	20.41	22.491	17.3	28.37	23.05	21.08	30.11	27.251	24.22	20.58	20	26.44	20.55	23.73	NA	19.03	26.4	26.45	21.11	27.01	27.59	29.71	23.7	25.65	23.88	25.59	17.24	24.3	31.89	24.61	22.507	29.86	22.27	23.67	29
Gender	M	F	M	M	F	M	M	M	M	M	M	M	M	M	F	M	M	M	M	F	M	M	M	M	F	F	M	F	F	M	M	M	M	M	F	M	M	M	M	M	F	M	M	M	F	F	M	M	M
Geographical Region or Population	Chinese	Chinese	Chinese	Chinese	Chinese	Chinese	Chinese	Chinese	Chinese	Chinese	Chinese	Chinese	Chinese	Chinese	Chinese	Chinese	Chinese	Chinese	Chinese	Chinese	Chinese	Chinese	Chinese	Chinese	Chinese	Chinese	Chinese	Chinese	Chinese	Chinese	Chinese	Chinese	Chinese	Chinese	Chinese	Chinese	Chinese	Chinese	Chinese	Chinese	Chinese	Chinese	Chinese	Chinese	Chinese	Chinese	Chinese	Chinese	Chinese
Country	China	China	China	China	China	China	China	China	China	China	China	China	China	China	China	China	China	China	China	China	China	China	China	China	China	China	China	China	China	China	China	China	China	China	China	China	China	China	China	China	China	China	China	China	China	China	China	China	China
Phenotype	ACVD	ACVD	ACVD	ACVD	ACVD	ACVD	ACVD	ACVD	ACVD	ACVD	ACVD	ACVD	ACVD	ACVD	ACVD	ACVD	ACVD	ACVD	ACVD	ACVD	ACVD	ACVD	ACVD	ACVD	ACVD	ACVD	ACVD	ACVD	ACVD	ACVD	ACVD	ACVD	ACVD	ACVD	ACVD	ACVD	ACVD	ACVD	ACVD	ACVD	ACVD	ACVD	ACVD	ACVD	ACVD	ACVD	ACVD	ACVD	ACVD
FBG (mmol/L)	4.5	7.53	7.49	14.56	4.61	4.95	4.94	16.86	5.34	5.32	4.32	5.51	5.25	11.15	5.12	5.15	5.47	4.91	4.67	6.04	8.34	6.38	4.45	NA	4.96	6.39	5.78	12.71	5.44	11.04	3.97	3.8	7.38	6.03	10.69	5.97	5.81	5.06	4.94	6.58	5.19	3.8	7.6	4.67	7.85	6.59	5.99	5.61	5.4
TRIG (mmol/L)	1.41	1.14	NA	2.85	1.75	0.42	0.66	NA	0.76	0.96	0.92	1.29	NA	0.95	0.75	0.67	3.42	2.13	1.32	1.72	1.65	1.24	NA	0.97	0.56	NA	NA	2.32	1.41	1.06	1.26	2.63	3.14	1.28	NA	0.64	1.36	0.49	0.66	1.06	1.34	2.63	1.64	1.32	1.49	6.41	1.44	1.09	1.39
LDLC (mmol/L)	5.24	1.54	NA	1.19	4.8	2.2	1.61	NA	1.59	1.66	1.51	1.86	NA	3.37	2.79	1.48	3.19	2.05	2.99	3.21	1.41	1.84	NA	2.16	2.88	NA	NA	4.29	1.12	1.66	2.65	2.15	2.58	4.72	NA	3.28	2.08	1.01	1.61	3.92	2.24	2.15	2.12	2.99	3.41	2.04	2.62	3.83	1.21
CHOL (mmol/L)	7.25	2.53	NA	2.68	7.47	3.45	3.46	NA	2.84	2.84	3.05	3.49	NA	4.8	4.62	3.23	5.77	3.82	4.59	5.52	2.75	3.2	NA	3.77	5.5	NA	NA	6.39	2.72	2.88	3.88	4.81	5.22	6.67	NA	5.03	3.69	2.84	3.46	5.59	4.54	4.81	3.67	4.59	5.14	5.44	4.41	5.59	2.39
HDLC (mmol/L)	0.55	0.58	NA	0.63	1.31	0.98	1.25	NA	0.8	0.81	1.07	0.74	NA	1.09	1.05	1.26	0.78	0.83	0.85	1.02	0.84	0.63	NA	0.86	1.72	NA	NA	0.9	0.81	0.68	0.59	0.71	0.76	0.65	NA	0.91	0.89	1.3	1.25	1.2	1.89	0.71	0.82	0.85	0.93	0.92	1.05	0.84	0.69
Physical Exercise (Yes/No/Hours)	NA	NA	NA	NA	NA	NA	NA	NA	NA	NA	NA	NA	NA	NA	NA	NA	NA	NA	NA	NA	NA	NA	NA	NA	NA	NA	NA	NA	NA	NA	NA	NA	NA	NA	NA	NA	NA	NA	NA	NA	NA	NA	NA	NA	NA	NA	NA	NA	NA
Smoking (Yes/No)	NA	NA	NA	NA	NA	NA	NA	NA	NA	NA	NA	NA	NA	NA	NA	NA	NA	NA	NA	NA	NA	NA	NA	NA	NA	NA	NA	NA	NA	NA	NA	NA	NA	NA	NA	NA	NA	NA	NA	NA	NA	NA	NA	NA	NA	NA	NA	NA	NA
Residence (Rural/Urban)	NA	NA	NA	NA	NA	NA	NA	NA	NA	NA	NA	NA	NA	NA	NA	NA	NA	NA	NA	NA	NA	NA	NA	NA	NA	NA	NA	NA	NA	NA	NA	NA	NA	NA	NA	NA	NA	NA	NA	NA	NA	NA	NA	NA	NA	NA	NA	NA	NA
Use of milk or milk products (Yes/No/Sometimes)	NA	NA	NA	NA	NA	NA	NA	NA	NA	NA	NA	NA	NA	NA	NA	NA	NA	NA	NA	NA	NA	NA	NA	NA	NA	NA	NA	NA	NA	NA	NA	NA	NA	NA	NA	NA	NA	NA	NA	NA	NA	NA	NA	NA	NA	NA	NA	NA	NA
Use of Animal Product- Meat (Yes/No/Vegetarian/Vegan)	NA	NA	NA	NA	NA	NA	NA	NA	NA	NA	NA	NA	NA	NA	NA	NA	NA	NA	NA	NA	NA	NA	NA	NA	NA	NA	NA	NA	NA	NA	NA	NA	NA	NA	NA	NA	NA	NA	NA	NA	NA	NA	NA	NA	NA	NA	NA	NA	NA
Alcohol Consumption (Yes/No)	NA	NA	NA	NA	NA	NA	NA	NA	NA	NA	NA	NA	NA	NA	NA	NA	NA	NA	NA	NA	NA	NA	NA	NA	NA	NA	NA	NA	NA	NA	NA	NA	NA	NA	NA	NA	NA	NA	NA	NA	NA	NA	NA	NA	NA	NA	NA	NA	NA
Diet1	NA	NA	NA	NA	NA	NA	NA	NA	NA	NA	NA	NA	NA	NA	NA	NA	NA	NA	NA	NA	NA	NA	NA	NA	NA	NA	NA	NA	NA	NA	NA	NA	NA	NA	NA	NA	NA	NA	NA	NA	NA	NA	NA	NA	NA	NA	NA	NA	NA
Intervention for study (Diet)	NA	NA	NA	NA	NA	NA	NA	NA	NA	NA	NA	NA	NA	NA	NA	NA	NA	NA	NA	NA	NA	NA	NA	NA	NA	NA	NA	NA	NA	NA	NA	NA	NA	NA	NA	NA	NA	NA	NA	NA	NA	NA	NA	NA	NA	NA	NA	NA	NA
Intervention for study (medication)	NA	NA	NA	NA	NA	NA	NA	NA	NA	NA	NA	NA	NA	NA	NA	NA	NA	NA	NA	NA	NA	NA	NA	NA	NA	NA	NA	NA	NA	NA	NA	NA	NA	NA	NA	NA	NA	NA	NA	NA	NA	NA	NA	NA	NA	NA	NA	NA	NA
Sequencing Platform	Illumina HiSeq 2000	Illumina HiSeq 2000	Illumina HiSeq 2000	Illumina HiSeq 2000	Illumina HiSeq 2000	Illumina HiSeq 2000	Illumina HiSeq 2000	Illumina HiSeq 2000	Illumina HiSeq 2000	Illumina HiSeq 2000	Illumina HiSeq 2000	Illumina HiSeq 2000	Illumina HiSeq 2000	Illumina HiSeq 2000	Illumina HiSeq 2000	Illumina HiSeq 2000	Illumina HiSeq 2000	Illumina HiSeq 2000	Illumina HiSeq 2000	Illumina HiSeq 2000	Illumina HiSeq 2000	Illumina HiSeq 2000	Illumina HiSeq 2000	Illumina HiSeq 2000	Illumina HiSeq 2000	Illumina HiSeq 2000	Illumina HiSeq 2000	Illumina HiSeq 2000	Illumina HiSeq 2000	Illumina HiSeq 2000	Illumina HiSeq 2000	Illumina HiSeq 2000	Illumina HiSeq 2000	Illumina HiSeq 2000	Illumina HiSeq 2000	Illumina HiSeq 2000	Illumina HiSeq 2000	Illumina HiSeq 2000	Illumina HiSeq 2000	Illumina HiSeq 2000	Illumina HiSeq 2000	Illumina HiSeq 2000	Illumina HiSeq 2000	Illumina HiSeq 2000	Illumina HiSeq 2000	Illumina HiSeq 2000	Illumina HiSeq 2000	Illumina HiSeq 2000	Illumina HiSeq 2000
Library layout (SINGLE/PAIRED)	PAIRED	PAIRED	PAIRED	PAIRED	PAIRED	PAIRED	PAIRED	PAIRED	PAIRED	PAIRED	PAIRED	PAIRED	PAIRED	PAIRED	PAIRED	PAIRED	PAIRED	PAIRED	PAIRED	PAIRED	PAIRED	PAIRED	PAIRED	PAIRED	PAIRED	PAIRED	PAIRED	PAIRED	PAIRED	PAIRED	PAIRED	PAIRED	PAIRED	PAIRED	PAIRED	PAIRED	PAIRED	PAIRED	PAIRED	PAIRED	PAIRED	PAIRED	PAIRED	PAIRED	PAIRED	PAIRED	PAIRED	PAIRED	PAIRED
Read count after Quality control	43356775	41073871	40199673	31054158	36081150	36143601	35080789	33954094	22616125	24627771	28918198	24229474	30482075	27048609	37577924	46210200	36709003	41278552	37821732	32670226	22245259	36469348	38854798	39479006	34177338	42702068	41133408	40278920	26981906	42408723	38137264	43561775	45267566	43417168	34101906	38152388	43563942	36061582	47656320	39853219	35591097	36115793	39406008	39589837	33538581	36562480	33141459	38028321	33947489
s__Abiotrophia_defectiva	0.0121951	0	0.00101147	0	0	0	0	0	0	0	0.0179477	0	0.0123921	0	0	0.00176104	0.0250844	0	0	0.0110461	0	0	0	0	0	0.000765035	0	0	0.00315965	0	0	0	0.0177066	0	0	0	0	0.00083283	0	0	0.0827097	0.00371853	0	0	0	0.132339	0	0	0
s__Acidaminococcus_fermentans	0	0.0702922	0	0	0	0	0	0	0	0	0	0	0	0	0	0	0	0	0.0123582	0	0	0	0	0.0187085	0	0	0	0	0	0	0	0	0	0	0	0	0	0	0	0	0	0	0	0	0	0	0	0	0
s__Acidaminococcus_intestini	0	0	0	0	0	0	0	0.00177211	0	0	0	0	0.000225497	0.00227301	0	0	0	0	0.14398	0	0	0	0	0.0143939	0	0	0	0	0	0.0110446	0	0	0	0	0.0146646	0	0	0	0	0.00119172	0	0	0.00231164	0.0347151	0	0	0	0	0
s__Actinomyces_graevenitzii	0	0	0.00460907	0.00110861	0	0.00272248	0	0.0474976	0.0201127	0	0	0.0411333	0.00183473	0.0384528	0	0	0.000388267	0.00079899	0.0201206	0	0	0	0.00493336	0.00736787	0	0	0.0335754	0	0	0.00295036	0	0.000841058	0.00397537	0	0	0	0.000225815	0.0169096	0.000149946	0.0645685	0	0	0	0.0111874	0	0	0	0	0
s__Actinomyces_odontolyticus	0.036831	0.0169699	0	0.00288443	0.0263754	0.00887528	0.0255737	0.00979654	0.0125312	0	0.0272044	0.00800142	0.208442	0	0.0110151	0.0231964	0.00534161	0.00406854	0	0	0	0	0.0133284	0.025039	0	0.012468	0.00657805	0	0	0.00591356	0	0.0136415	0.0207186	0.00692303	0	0.0100303	0	0.020125	0	0.0676608	0.0974233	0.0127812	0.00692447	0	0	0.0399936	0.00599948	0.0080589	0
s__Actinomyces_oris	0	0	0	0	0	0	0	0.00283288	0	0	0	0	0.00688792	0	0	0	0.00142365	0	0	0	0	0	0	0	0	0	0	0	0	0	0	0	0.00168345	0	0	0	0	0	0	0	0	0	0	0	0	0.0167891	0	0	0
s__Actinomyces_turicensis	0	0	0	0	0	0	0	0	0	0	0	0	0	0	0	0	0	0	0	0	0	0	0	0	0	0	0	0	0	0	0	0	0	0	0	0	0	0	0	0	0	0	0	0	0	0	0	0	0
s__Actinomyces_viscosus	0	0	0	0	0	0	0	0.000262073	0	0	0.000646349	0	0.0119924	0	0	0	0	0	0	0	0	0	0	0	0	0	0	0	0	0	0	0	0.000395509	0	0	0	0	0	0	0	0	0	0	0	0	0.0256514	0	0	0
s__Adlercreutzia_equolifaciens	0.00705865	0.0245238	0	0	0.00105584	0.0759136	0.350763	0.020891	0	0	0.00341642	0.526206	0.000758491	0.0696272	0	0	0	0	0	0.0523938	0.14121	0.0828398	0.282041	0.03948	0	0.0446511	0.106025	0.0128415	0	0	0	0	0.0498646	0.510534	0.021425	0.0213409	0.328715	0	0	0	1.07566	0	0	0	0	0	0	0	0.0158341
s__Aggregatibacter_segnis	0	0	0	0	0	0	0	0	0	0	0	0	0	0	0	0	0	0	0	0	0	0.00388629	0	0	0	0.00622366	0	0	0	0	0	0	0	0	0	0	0	0	0	0	0	0	0	0	0	0	0	0.00721565	0
s__Akkermansia_muciniphila	0.104011	2.32213	0.00718371	0.207423	0.100792	0.0100187	1.84869	0.847919	0.00780416	0	0.0230262	0	0.0464115	0	0	0.0553887	0	0.0255782	0	0	21.5916	0.00708258	0	0.00517519	3.24768	0.000103383	0.166857	0.0280596	0	0.142913	0	0.00484121	0.00211952	0.265526	0.0212189	0.242389	0	0	11.6893	0.00936937	0.172282	10.2864	0	0.0247067	25.873	0.000514057	24.9153	2.98709	3.45804
s__Alistipes_finegoldii	0.14852	0.327253	0	0.00226854	0	0.00605479	0.00287391	0.00730061	0	0	0	0	0	0	0.0407175	0	0	0	0	0.0291939	0	0.000781316	0.355751	0.000825201	0	0	0.00121816	0.141621	0	0	0.00560524	0.0188212	0.00494894	0.0747394	0.136094	0.0236686	0	0	0.0258657	0.00569148	0	0.375623	0.0723409	0.00982503	0.275341	0	0.895058	0.0110263	0.10406
s__Alistipes_indistinctus	0.163737	0.133862	0	0.00276125	0	0	0	0.0045426	0	0.0119297	0	0	0	0.0265342	0.00111432	0.00261352	0	0	0.0245167	0	0.0462306	0	0.0305329	0.730645	0	0	0	0.0440473	0	0	0	0.00268728	0	0.0929319	0.0401191	0.0140509	0	0	0.0923132	0.00935909	0	0.0124459	0.00304384	0.00293441	0	0	0.0181201	0.020697	1.59223
s__Alistipes_onderdonkii	0.257539	1.03502	0	0.0154487	0.00531027	0.090713	0.00468573	0.206214	0	9.89491	0	0.0112835	0	0.0433521	0.0212489	0.30281	0.0259433	0.0328637	0.139906	0.0118018	3.96302	0	0.444375	4.64489	0	0.0919179	0.032403	0.000634648	0	0.430779	0	0.00793876	0.00621659	1.43203	0.238695	0.725082	0	0	0.349256	0.141403	0	0.211611	1.28486	0.00762422	0	0	0.214826	0.0353631	0.882682
s__Alistipes_putredinis	3.98526	2.7317	1.77702	0.0316877	0.00983383	0.828886	0.997551	0.0230375	0	4.36188	0.00388963	0	0.0181218	0.0112591	0.889638	0.0159728	0.00948312	0.00203953	0	0	0	0.0840168	11.5955	3.88949	0	0.0141428	0.266578	2.57712	0	0.00119297	0	0.322289	0.000669323	5.12503	4.85579	3.63559	0.0768387	0	1.09266	0.00505453	0.278492	2.04382	5.23171	0.00854122	0.00869526	0	4.77396	0.414815	1.27682
s__Alistipes_senegalensis	0	0.00981421	0	0	0	0	0.00886124	0.000686382	0	0	0	0	0	0	0	0	0	0	0	0	0	0.000344997	0.000777315	0.00509267	0	0	0	0.143552	0	0	0	0	0	0.0133852	0.0181376	0.10171	0	0	0.00438057	0	0.000592759	0.00669539	0.0024267	0.0230037	0	0	0.00828982	0	0.00919356
s__Alistipes_shahii	0.00237068	1.09654	0.240614	0.00725727	0	0.00241756	0.17988	0.0246473	0	0	0.00124653	0	0.00366946	0.167485	0.0439836	0.00157036	0	0.0182086	0.00648654	0.0564416	0.0276077	0.0130693	1.21762	0.217087	0	0.00516915	0.060649	0.511067	0	0	0.00956777	0.0478172	0	0.308279	0.336132	0.745524	0.0138466	0	0.0238414	0.035279	0.0563912	0.130616	0.434286	0.0451689	0.55609	0	0.253397	0.0579067	2.35736
s__Alistipes_sp_AP11	0	0.387895	0	0	0	0	0	0	0	0	0	0	0	0	0	0	0	0	0	0	0	0	0	0	0	0	0	0	0	0	0	0	0	0	0	0	0	0	0	0	0	0.0939387	0	0	0	0	0.2212	0	1.14161
s__Alistipes_sp_HGB5	0	0	0	0	0	0	0	0	0	0	0	0	0	0	0	0	0	0	0	0	0	0	0	0	0	0	0	0	0	0	0	0	0	0	0	0	0	0	0	0	0	0	0	0	0	0	0	0	0
s__Alloscardovia_omnicolens	0	0	0	0	0	0	0	0	0	0	0	0	0	0	0	0	0	0	0	0	0.0241227	0	0	0	0	0	0	0	0	0	0	0	0	0	0	0	0	0	0	0	0	0	0	0	0	0	0	0	0
s__Anaerococcus_obesiensis	0	0	0	0	0.000258785	0	0	0	0	0	0	0	0	0	0	0	0	0	0	0	0	0	0	0	0	0	0	0	0	0	0	0	0	0	0.00558555	0	0	0	0	0	0	0	0	0	0	0	0	0	0
s__Anaerococcus_vaginalis	0	0	0	0	0.000693544	0	0	0	0	0	0	0	0	0	0	0	0	0	0	0	0	0	0	0	0	0	0	0	0	0	0	0	0	0	0.0129642	0	0	0	0	0	0	0	0	0	0	0	0	0	0
s__Anaerofustis_stercorihominis	0.0013562	0	0.00543663	0	0	0	0.112853	0	0	0	0	0	0.0202128	0	0	0	0	0	0.000415016	0	0	0	0.00231122	0	0	0	0.00680645	0	0	0	0	0	0	0	0	0	0	0	0	0	0	0	0	0	0	0	0	0	0
s__Anaeroglobus_geminatus	0	0	0	0.097578	0	0	0	0	0	0	0	0	0.00184498	0	0	0	0	0.00435239	0.00498019	0	0	0	0	0	0	0	0	0	0	0	0	0	0.00637885	0	0	0	0	0	0	0.00746878	0	0	0	0	0	0	0	0	0
s__Anaerostipes_caccae	0	0.000632419	0	0	0	0	0	0	0	0	0	0	0	0	0.00503366	0	0	0	0	0.0195558	0	0	0	0	0	0.000155075	0	0	0	0	0	0	0	0	0	0	0.0112497	0	0.00480898	0	0	0	0	0	0.0506394	0	0	0	0
s__Anaerostipes_hadrus	0.0132844	0	0.00518377	0.00148841	0.0296464	0.00707845	0.0198467	0.0512914	0.0500438	0	0	0.0234143	0	0.0158522	0.00171631	0.0233759	0	0	0	0.0334591	0.0270087	0.0320137	0.00357565	0	0	0	0.236109	0	0	0	0.00176809	0.0494993	0.089811	0	0	0.0107815	0	0	0	0.0124206	0	0.131825	0.00255222	0.0274577	0.00751668	0.161763	0.00571572	0.00414153	0.0144003
s__Anaerotruncus_colihominis	0.0111913	0.122069	0.00521825	0	0.0125459	0	0.260902	0.000686382	0	0.00544181	0.21962	0	0	0.00370984	0	0.0181488	1.88534	0	0.00150635	0.084445	0	0	0.0875879	0.0365328	0	0.0123026	0	0.0429535	0	0.0183179	0	0	0	0.165283	0.0334308	0	0	0	0.251417	0.000595859	0	0.0292707	0.00270912	0	0.0289798	0	0.00686089	0	0.171798
s__Atopobium_parvulum	0.020012	0.00927548	0	8.21e-05	0.0430308	0	0	0.00888553	0.00820905	0	0	0.0233929	0.085156	0.00305031	0	0.00502514	0	0.00732758	0.0179225	0.0812357	0	0.00880756	0.00354456	0.0238247	0	0.00108552	0	0.0200927	0	0.117104	0	0	0.0124738	0	0	0	0.00200154	0.0733101	0.000139236	0.0778418	0.00713946	0.0244549	0.00366097	0	0	0	0.002189	0	0.00871565
s__Atopobium_rimae	0.0136047	0	0	0	0.072408	0	0	0	0	0	0.00392426	0	0.0189008	0	0	0.00537287	0	0.000304878	0	0	0	0.00148146	0.0114732	0	0	0.00585148	0	0	0	0.00617011	0	0.00141544	0.00231221	0	0	0	0.00112908	0	0	0.0314367	0	0.00410461	0.000292878	0	0	0	0	0	0
s__Atopobium_vaginae	0	0	0	0	0	0	0	0	0	0	0	0	0	0	0	0	0	0	0	0	0	0	0	0	0	0	0	0	0	0	0	0	0	0	0	0	0	0	0	0	0	0	0	0	0	0	0	0	0
s__Bacteroidales_bacterium_ph8	0	0.171374	0	0	0	0.0500827	0.23564	0	0	0	0	0	0.00619093	0	0	0	0	0.00927249	0	0	0	0.000649405	0.0372178	0	0	0.0014577	0	0.0737137	0	0	0	0.0400528	0	0	0	0.0828665	0	0	0	0	0	0.0495093	0	0.00165061	0	0	0.143136	0	0.909936
s__Bacteroides_caccae	0.243625	1.05806	0	0.070335	0	0.259147	1.43156	0.934178	0.0212261	0	0.00442057	0.0177404	0.00344396	0	0.467887	1.20817	0.000494158	0.268061	0.346723	0.0165432	0	0.148552	7.46745	2.58043	5.52715	0.0138637	0.00447673	2.1753	0.011393	3.99826	0.206014	0.0809261	0.014857	3.43109	3.31822	0.549774	0	0	1.13784	0.309395	0	0.19442	1.89407	0.123822	0.0186608	0	0.1117	1.37024	3.6776
s__Bacteroides_cellulosilyticus	0.3016	0.297471	0.116319	0.0343668	0.00270171	0.00186218	0.0270106	0.0344938	0	4.08116	0	0	0	0.0722418	0.0696002	0.100234	0.00371795	0.0103133	0.025731	0	2.42621	0.00157278	0.0443691	3.69812	1.35885	0	0.0487567	0.0615474	0	0.00252705	0.615949	0.00721053	0	0.0207272	0	0.298307	0.0966797	0	0.0205533	0.0492816	0	0.0277366	0.0235871	0.00937963	0.938773	0	0.017664	0.0828946	3.15963
s__Bacteroides_clarus	0.0781364	0	0	0	0.0185083	0	0	0	0	0	0	0	0	0	0	0	0	0	0	0	0	0	0.0162822	0	0	0.214727	0	0	0	0	0	0	0	0	0.00100993	0.000888763	0	0	0	0.03156	0	0.0155955	0	0	0	0	0	0	1.78492
s__Bacteroides_coprocola	0	0.0765227	0	0.11586	0.246746	0.509931	0	0.180306	0	0	0	0.0196389	0	0	0	1.2347	0	0	0	0	0	0.0677411	1.00182	1.08068	0	0	0	0	0	0	0	0.0586586	0.000436074	0.0155428	8.36292	0.00272977	0	0	0	0	0	0.244946	0.149974	0	0.0181631	0	0	0	0
s__Bacteroides_coprophilus	0	0	0	0	0	0.800975	0	0	0	0	0	0	0	0	0	0	0	0	0	0	0	0	0	6.20042	0	0	0	0	0	0	0	0.0125851	0	0	0	0.481233	0	0	0	0.438634	0	0.370512	0.289719	0	0	0	0	0	0
s__Bacteroides_dorei	0.0173316	3.58967	0.584122	0.0103367	0.0348014	0.112242	0.447893	0.32391	0	3.0261	0.00942977	0	0.143201	0.537173	0.147603	0.00179469	0.0674643	0	0.801488	0.194616	0.00130687	0.00103499	0.252306	0.576144	0	0.00220206	0.250088	1.37204	0.0116664	0.00356609	0.324564	0.0280318	0.00657154	0.0356415	3.10866	0.0288636	0.0754017	0.753648	0.0482291	0.128295	0	0.152084	0.0275096	0.070714	24.2731	0.569462	0.240628	2.46698	0.694434
s__Bacteroides_eggerthii	0.0240165	0	0.00624121	0.00199139	0.000766004	0.00144836	0	0.0903279	0	0.014191	0	0	0	0	0.0125393	0	0.063711	0	0.0706449	0	0	0.000294262	1.43835	0.000389024	0	0.852249	0	0.0183103	0	0	0	0.0400631	0.00261645	0.0336935	14.0938	0.00985045	0	0	0.0164941	0	0	1.97021	0.555548	0	0.0353048	0	4.46045	0.0114106	0
s__Bacteroides_faecis	0.0117466	0.0909395	0.00747106	0.00294602	0	0.00234133	0.105481	0.00851113	0	0	0	0	0.00170148	0.0391594	0.051579	0	0.00858893	0.00066232	0.00230564	0	0.0106047	0	0.00221794	0.0683031	0.0142469	0.00191259	0	0.00394292	0	0.00093642	0	0.000461556	0	0.0196275	1.46129	0	0	0	0.00675828	0.0113316	0	0.00269238	0.114724	0.0012314	0.00405953	0	0	0.0153813	0.00554632
s__Bacteroides_finegoldii	0	0	0	0.00579966	0.00837428	0.0102801	0.00722644	0.0328964	0	6.69782	0.000761768	0	0.0360181	0.0137087	0.00518736	0.000145819	0.00943606	0.315874	0	0	0.0283837	0	4.51808	0	0	0.000444547	0	0.0841516	0	0	0	0.00978499	0	0	1.1462	0	0.0263588	0	0.000674757	0	0	0.235009	0	0.000759802	0	0	0	0.000245503	1.7083
s__Bacteroides_fragilis	0.0829845	2.2982	5.12844	0.170613	0.993579	0.114682	0.289453	0.490563	0.00834064	0.3903	26.9714	0	0.215709	0.957245	0.179534	0.269698	0.0183427	2.84356	0.43137	0	4.69694	0.0313947	1.78997	1.36973	10.2259	0.159872	0.0954578	0.00491515	0.0361841	3.35016	0.033669	0.0152211	0.051619	1.59258	0.00462714	0.0132256	0	0	2.9168	0.00124308	0.398308	0.0647898	0.0250201	0.0301825	2.21317	0	0.14113	0.30864	16.1673
s__Bacteroides_intestinalis	0.163588	0.00872504	0.00674694	0.097229	0.00249469	0.0123274	0.0712439	0.0440782	0	1.7788	0	0	0	0.00120128	0.203216	0.112135	0.000847127	0.00446804	0.00708601	0	0.538976	0	0.0114421	0.012767	0.160594	0.0222687	0.00409605	0.106702	0	0	0	0.0164416	0.000304238	0.713438	0.20953	0.0160824	0	0	0.340217	0.0241015	0	0.260673	0.330963	0.00641902	0	0	0.616619	0	0.0327749
s__Bacteroides_massiliensis	0.401019	0	0	0.0551224	1.0822	0.123481	0	0.0423061	0	0	0	0.0633249	0.000379246	0	0	0.00403806	2.07967	3.2714	0	0	0	0.00152204	0.00160645	0	0	0.00387687	0.000578624	0	0	0	0.414223	0.00419503	0	0.00942621	3.54122	0.880362	0.303793	0	1.54786	0.00824957	0	0.65814	0	0.00199121	0.0113143	0	1.56254	0.764966	6.02538
s__Bacteroides_nordii	0.0024134	0.0604429	0	0.000390066	0	0	0	0.00287032	0	0.00137366	1.66873	0	0	0.00220235	0.0455719	0	0	0	0.00482648	0.00765046	0	0	0.274164	0.000624795	0	0.0260215	0	0.0307872	0	0	0.00237	0	0	0.0215755	0.748041	0	0	0	0.00178864	0	0	0.000741675	0	0	0	0	0.00310108	0	0
s__Bacteroides_oleiciplenus	0	0	0	0.000174503	0	0	0	0	0	0.000707964	0	0	0	0	0	0	0	0	0	0	0.00867165	0	0	0.000212195	0.000203527	0	0	0	0	0	0	0	0	0.00149772	0	0	0	0	0	0	0	0	0	0	0	0	0	0	0
s__Bacteroides_ovatus	0.0303704	7.94463	2.62924	0.270788	0.0328139	0.274317	0.0730558	0.479294	0.0179668	5.29725	8.13303	0.00560957	0.00442795	0.881211	1.04149	0.552362	0.035897	0.130793	0.568787	0.0591436	6.41496	0.0272141	0.228904	0.233615	32.6947	0.524793	0.19288	0.776391	0.00855739	0.214017	0.040779	0.00858494	0.0199377	1.79382	1.2523	0.0150666	0	0	3.56541	0.633634	0.0855023	0.124408	1.85929	0.418808	0.0292941	0.248259	0.0206739	0.00977742	0.00823773
s__Bacteroides_pectinophilus	0	0	0	0	0	0	0	0	0	0	0	0	0	0	0	0	0	0	0	0	0	0	0	0	0	0	0	0	0	0	0	0	0	0	0	0	0	0	0	0	0	0	0	0	0	0	0	0	0
s__Bacteroides_plebeius	0	2.21572	0	0.480787	0.038383	0.422953	0.056083	0.00549105	0	0.0272408	0	0.0206685	0	5.17582	0.994615	0.964143	0.00410621	1.2186	0	0.463096	0	0.105884	0.556827	2.45232	0	0	0.253651	0.9547	0	0	0	0.150252	0	0.000628414	1.23021	0	0.281828	0	0.0136879	0.842216	0.422348	1.00585	0	0.0209863	0.00428215	0	0	0.73859	0
s__Bacteroides_salyersiae	0.0797169	0	0.563617	0.00141655	0.0198643	0	0.29264	0.112617	0	0	0	0	0	0	0	0.153536	0	0.0868481	0	0	0	0	0	0.309804	0	0.00208834	0.0070044	0	0	0	0	0.00147698	0.0200898	0	0	0.0343232	0.0042289	0	0	0	0.153024	0.0418894	1.06596	0	0	0	0.00334431	0	0.156215
s__Bacteroides_sp_2_1_22	0	0	0	0	0	0	0	0.114164	0	0	0	0	0	0	0	0	1.71031	0	0	0	0	0	0	0	0	0	0	0	0	0	0.0881915	0	0	0	0	0	0	0	1.22	0	0	0	0	0	0	0	0	0	0
s__Bacteroides_sp_3_1_19	0.0860814	0	0	0.14919	0	0	0	0	0	0	0	0	0	0	0	0	0	0	0	0	0	0	0	0	0	0	0	0	0	2.20131	0	0	0	0	0	0	0	0	0	0	0	0	0	0	0	0	0	0	0
s__Bacteroides_sp_4_3_47FAA	0	0	0	0	0	0	0	0	0	0	0	0	0	0	0	0	0	0	0	0	0	0	0	0	0	0	0	0	0	0	0	0	0	0	0	0	0	0	0	0	0	0	0	0	0	0	0	0	0
s__Bacteroides_stercoris	0.248719	0	6.81744	0.196757	0.0481961	0.191009	0.0189199	0.638048	0.00498009	0.0317422	0.00814861	0.00820521	0.110125	6.47649	1.0683	8.07052	1.13783	3.38519	0.00276677	0.863674	0	0.0126431	0.000704766	2.73336	0	0.0073402	0.00176633	0.0218076	0	0.0390731	0	0.193782	0.163335	0.00497494	3.41091	0.218837	0.158071	0	0.864664	0.00237316	0	2.02311	0.00103553	0.0592908	1.60204	0	3.47105	1.03562	8.07339
s__Bacteroides_thetaiotaomicron	0.224446	7.03694	1.0682	0.0990459	0.0407328	0.0434725	0.748311	0.122887	0.0115595	15.3621	0.0452444	0	0.138353	3.75541	0.59962	0.577185	1.60031	0.143219	0.25731	0	0.892336	0.0203852	1.22191	0.330434	22.8217	0.548757	0.0716581	0.194486	0.24461	2.02001	0.16738	0.0152416	0.0131431	0.354698	1.53668	0.260968	0.0347755	0.34417	0.022267	1.6881	0	0.171317	2.286	0.0689324	0.670268	0.172939	0.346267	0.177947	2.53872
s__Bacteroides_uniformis	0.308947	4.30628	0.413437	0.181134	0.0566532	0.01603	1.7398	0.380717	0.0133308	1.74957	0.00861029	0.00149088	0.0983886	2.3552	0.028998	0.753278	0.0346499	0.0239066	1.00996	0.465374	5.79315	0.025337	1.06155	0.206124	6.4021	0.101005	0.918353	0.0600755	0.00424325	0.158896	0.207895	0.209885	0.0213474	4.82437	0.839852	0.191613	0.0284014	0	0.203755	1.69683	0.111755	0.0180339	0.279479	0.127987	0.21839	0.660522	0.00629338	0.0871109	0.633425
s__Bacteroides_vulgatus	0.280659	0.000339632	0.0107124	0.12323	0.063599	0.0845275	0.275406	1.23269	0.162946	11.3878	0.0173475	0.0149088	0.210963	0.0343543	0.72062	0.636735	1.55166	0.262132	0.0233177	0.177948	3.61583	0.0290102	5.16889	0.894118	0.00462756	1.13101	0.0986555	7.82517	0.0475264	8.19343	0	0.0308012	0.144077	0.0465445	0.250515	0.272321	0.02757	0	0.358778	0.408615	0	0.367302	1.37313	2.19813	0.00555239	0	0.829682	1.28877	0
s__Bacteroides_xylanisolvens	0.0237923	0.0172159	0.14664	0.0124102	0.0120076	0.0210611	0.077502	0.237226	0.000526351	0.00637168	1.69996	0	0.0177938	0.135627	0.81818	0.326343	1.04945	0.0480025	0.0649269	0.114312	0.123935	0.0068289	0.0534171	0.0676429	0	0.0273035	0.0186226	0.00175541	0.0599625	0.135345	0.114525	0.0103491	0.0231728	0.260938	0.14844	0.132616	0.0559611	0	0.752675	0.202335	0	0.132546	0.440875	0.0851502	0.392897	0	0.247235	0.0244329	0.575434
s__Barnesiella_intestinihominis	0	0.0533691	0	0	0	0.0105523	0	0	0	0	0	0.0260958	0	0	0	0	0	0	0	0	3.19517	0	0	1.50649	0	0.0862421	0.102736	0	0	0	0.0934833	0	0	0	0	0.00790364	0	0	0	0	0.0215106	0	0	0.00193881	0	0	0	0	5.60969
s__Bifidobacterium_adolescentis	0.000288326	0	0	0.000739072	0	0.123829	0.0138906	0.0137526	0	0	0.00180054	0.00035395	0	0.100519	0	0.00317437	0	0.0021762	0.0223494	0	0	0	0.000424932	0	0	0	0	0	0	0	0	0.000594894	0.558591	4.64984	0.0090997	0	0	0	0.00613708	24.9903	0	0.00156463	0.0130017	65.861	0	0	0	0	1.10206
s__Bifidobacterium_angulatum	0	0	0	0	0	0	0	0	0	0	0	0	0	0	0	0	0	0	0	0	0	0	0	0	0	0	0	0	0	0	0	0	0	0	0	0	0	0	0	0	0	0	0	0	0	0	0	0	0
s__Bifidobacterium_animalis	0	0	0	0	0	0	0	0	0.166975	0	0	0	0	0	0	0	0	0	0	0	0	0	0	0	0	0	0	0	0	0	0	0	0	0	0	0	0	0	0	0	0	0	0	0	0	0	0	0	0
s__Bifidobacterium_bifidum	0	0	0	0.0106857	0	0	0	0.00556593	0	0	0	0	0	0	0	0	0	0	0.00209045	0	0	0	0.00683001	0	0	0.00324623	0	0	0	0	0	4.41564	0	0.00311065	0	0	0	0	0	0	0	0	0	0	0	0	0	0	0
s__Bifidobacterium_breve	0	0.71365	0	6.39861	0	0	0	0.38999	0.00461569	0	0.288895	0	0	0	0	0	0	0	0	0	0	0.00898006	0	0	0	0	0	0	0	0.185193	0	0	0	0	0	0.000391479	0	0	0	0	0	0	0	0	0	0	0	0	0
s__Bifidobacterium_catenulatum	0.000715476	0	0	0.000184768	0	0	0	0	0	0	0	0	0	0	0	0	0	0	0	0	0	0	0	0	0	0.000775373	0	0	0	0	0	0	0	0	0	0	0	0	0.000631915	0	0	0	0	0	0	0	0	0	0
s__Bifidobacterium_dentium	0.162402	0.0644833	0	0	0	0	0	0	0	0	0	0	0.087083	0.0132848	0	0.246984	0.0765003	0	8.34463	0	0	0	0.0116597	0.0549702	0	0.201411	0	0	0	0	0	0	1.38909	0	0	0.00252874	0	0.126485	0	0.0113008	0.00362242	0.113669	0.154545	0	0	0	0	0	0
s__Bifidobacterium_longum	0.263957	5.85289	0.0118847	0.909212	19.7173	0.0733327	0.0417134	0.965689	0.283268	0	0.0984874	0.097036	0.132951	0	0.413131	0.331704	0.00443565	0.0127102	0.00856162	0	1.57337	8.36407	0.0483386	0	0.0136899	0.716713	5.58807	0.174704	0	0.704355	0	0.841529	1.67595	1.29778	0.00083474	0.0382803	0	0	0.475307	0.00464359	0.735074	0.00838194	0.00488479	0	1.08424	3.3378	0.0108031	0.158275	0
s__Bifidobacterium_pseudocatenulatum	0.0407287	0	0	9.33916	0.596882	0.00106721	0.426485	0.553785	1.24752	0	0	0.0652877	0.00262397	0	0.301635	0.360464	0	0	0	0	0.425169	0.00942653	0	0	0	0.298301	0	0	0	0	0	0.0876033	0	0.688836	0	0.527523	0	0	1.86107	0	0	0.0132485	0	0	0.00708454	0.146835	0.0382264	0.00732239	0.29276
s__Bilophila_wadsworthia	0	0.00114772	0.0804116	0.000318211	0	0	0	0.0157369	0	0.00136309	0	0	0	0.0197034	0.00284344	0.0193042	0	0.000714886	0.00172155	0	0.0154511	0	0	0.00522235	0	0	0	0	0	0.00850475	0	0	0	0.00779233	0.011439	0	0	0	0.0145769	0	0	0	0	0	0	0	0	0.0224689	0
s__Blautia_hansenii	0	0	0	0	0	0	0	0.00645199	0	0	0	0	0	0	0	0	0.00770651	0	0	0	0	0	0	0	0	0	0	0	0	0	0	0	0	0	0	0	0	0	0	0	0	0.00309878	0	0	0.0268584	0	0	0.00138762	0
s__Blautia_hydrogenotrophica	0	0	0	0	0.125438	0	0	0	0	0	0	0.0599356	0	0.0542932	0	0	0	0	0	0	0	0	0	0	0	0	0	0	0	0	1.23033	0.000523097	0	0.15681	0	0	0	0	0	0	0	0	0	0	0	0	0	0	0
s__Blautia_producta	0.0178122	0	0.00680441	0	0	0	0.00628929	0.0258454	0	0	0	0	0	0	0.0157414	0	0	0.00218671	0.297659	0.0206635	0	0.000892933	0	0	0.00516316	0	0	0	0	0.0133921	0	0.128805	0	0	0	0	0.0491045	0	0.14548	0.00105816	0.0147531	0.00440941	0	0	0.0167619	0.0140338	0	0	0
s__Burkholderiales_bacterium_1_1_47	0	0	0	0.0136934	0	0.00239578	0	0	0	0	0	0	0	0	0	0	0	0	0	0	0.0425278	0	0.000632216	0	0	0	0.00577102	0.0119503	0.000577244	0	0.0141197	0	0	0	0	0	0.00137542	0	0.00231345	0.0533191	0	0	0	0	0	0	0	0	0
s__Butyricicoccus_pullicaecorum	0	0	0	0	0	0	0	0.0153001	0	0	0	0	0	0	0	0	0	0	0	0	0	0	0	0	0	0.0181541	0	0	0	0.73736	0	0.501404	0	0	0	0	0	0	0	0	0	0	0	0	0	0	0	0.00487804	0
s__Butyricimonas_synergistica	0.00111059	0	0	0	0	0	0	0	0	0	0	0	0	0	0	0.000874913	0	0	0	0	0	0	0	0	0	0	0	0	0	0	0	0	0	0	0	0.0179445	0	0	0	0	0	0	0.000209199	0	0	0	0	0	0.0422199
s__Butyrivibrio_crossotus	0	0	0	0	0	0	0	0	0	0	0	0	0	0	0	0	0	0	0	0	0	0	0	0	0	0	0	0	0	0	0	0	0	0	0	0.299703	0	0	0	0	0	0	0	0	0	0	0	0	0
s__Campylobacter_hominis	0	0	0	0	0	0	0	0	0	0	0	0	0	0	0	0	0	0	0	0	0	0	0	0	0	0	0	0	0	0	0	0	0	0	0	0	0	0	0	0	0	0	0	0	0	0	0	0	0.024688
s__candidate_division_TM7_single_cell_isolate_TM7b	0.00559566	0	0	0.0607579	0	0.00676264	0.00722644	0.00728813	0	0	0	0	0.0122589	0	0	0.0478623	0	0	0	0	0	0	0	0	0	0	0.0351134	0	0	0	0.0324401	0.0220521	0.00431004	0	0	0	0.00292533	0	0	0	0	0	0	0.00806962	0	0	0	0	0
s__candidate_division_TM7_single_cell_isolate_TM7c	0.00925847	0	0.00917216	0.101766	0	0.0240123	0.0136719	0.0144015	0.00517241	0	0	0	0.0216273	0	0.00189563	0.0876035	0	0.000168208	0	0	0	0	0	0.00229878	0	0.00195394	0.0849817	0	0	0	0.0413935	0.035509	0.00482724	0.00974042	0	0	0.00701053	0	0	0	0	0.011247	0	0.0231871	0	0	0	0.00716228	0
s__Catenibacterium_mitsuokai	0	0	0	0	0	0	0	0	0	0	0	0	0	0	0	0	0	0	0	0	0	0	0	0	0	0.00806388	0	0	0	0	0	0	0	0	0	0.618526	0	0	0	0	0	0	0	0	0	0	0	0.102236	0
s__Citrobacter_freundii	0	0	0.0102181	0	0	0.440835	0	0	0	0	0	0	0.475461	0	0	0	0	0.50636	0	0	0	0.00325717	0.299349	0	0	0.0108242	0	0	0	0.132561	0	0	0	0	0.0778885	0	0.0264922	0	0	0	0	0.000152399	0	0	0	0	0.00367874	0	0
s__Clostridiaceae_bacterium_JC118	0	0.00211977	0.40146	0	0	0	0.00861133	0.01379	0	0	0	0	0	0	0.0148704	0.00251257	0	0	0.00899201	0.000517623	0.0299628	0	0	0	0	0.0302912	0	0	0	0	0	0.000820544	0	0.0192399	0.0338843	0	0	0	0.00907173	0	0	0	0	0.0171348	0	0	0.000182417	0.0100229	0.0324982
s__Clostridiales_bacterium_1_7_47FAA	0.00369485	0.0382379	0.0319417	0	0.00866412	0	0.0521157	0.0517532	0	0.0119614	0	0	0	0.000400427	0.0762861	0.0182498	0.183591	0.00207107	0.342111	0.0250736	0.00571757	0	0.00718239	0.00787478	0.0226558	0.0257217	0	0.000337579	0	0.0274256	0.0779341	0	0.00207896	0	0.00191681	0	0	0.00338403	0.262406	0	0.0513461	0.0051206	0.00175727	0	0.202479	0	0.00898909	0.0200245	0.00972178
s__Clostridium_asparagiforme	0.0147153	0.06624	0.108974	0.0013447	0.0121629	0	0.0867589	0.0451889	0	0.0345317	0.40795	0	0	0.106384	0	0.0100952	0.00847127	0	0	0.0446915	0.00228703	0	0.00111933	0.018567	0.114971	0.0302395	0	0.0242247	0	0.422364	0	0	0.00462442	0.00933195	0.0436023	0.0295937	0	0	0.661605	0	0.231361	0.0238758	0.0627491	0	0.0895061	0	0.0622243	0.00403479	0.223865
s__Clostridium_bartlettii	0.17574	0.0416928	0	0	0	0.0897656	0.0516264	0.00858601	0.00205479	0	0.422135	0	0.00151698	0.0558478	0.0308936	0.0232749	0	0.0332001	0.00891515	0.173207	0.205696	0.0165294	0	0.0191918	0	0.177137	0.342561	0.0295044	0	0.12185	0.56732	0.314535	0.0778139	0.141173	0	0.014855	0.0024737	0.0540285	0	0.247158	0.251488	0.0116839	0.0118197	0	0	0.00758748	0.0226602	0.540032	0
s__Clostridium_bolteae	0.858689	0.326445	0.646603	0.0260831	0.157248	0.00834168	0.214961	0.399062	0	2.52504	20.109	0	0.00248047	0.119704	1.02087	0.0859546	8.2514	0.283168	20.2072	0.317655	0.127788	0	0.0552205	0.113477	0.254163	0.893364	0.0209827	0.0467884	0.338447	1.43513	4.91451	0.165391	0.0175849	0.0489115	0.0592253	0.00280383	0.178343	7.76475	17.739	0.010746	5.50438	0.135838	0.0268716	0.00301301	6.2348	0	0.307139	0.59211	0.828691
s__Clostridium_celatum	0	0	0	0	0	0	0	0	0	0	0	0	0	0	0	0	0	0	0	0	0	0	0	0	0	0	0	0	0	0	0	0	0	0	0	0	0	0	0	0	0	0	0	0	0	0	0	0.121673	0
s__Clostridium_citroniae	0.0106787	0.155317	0.0690096	9.24e-05	0.000186325	0	0.0557081	0.0292274	0	0.00382512	0.280227	0	0	0.0316691	0.0486715	0.0443289	0.0019884	0.001209	0.00279751	0.0450435	0.00737839	0	0.0450843	0.134201	0.0201278	0.0132434	0	0	0	0.0597641	0	0.000451299	0.00326549	0.0257231	0.0952428	0	0	0	0.516221	0	0.179909	0.0114401	0.00645378	0	0.132786	0	0.0335951	0.00953192	0.105783
s__Clostridium_clostridioforme	0.00112127	0.00219004	0	0	0	0.00952868	0	0.0192187	0	0.00780874	0.00109648	0	0	0.00195503	0	0.0187209	0.00720058	0.000777964	0.00868459	0	0	0	0.00526501	0	0.0950686	0.0024295	0.000669986	0	0	0.00159063	0	0	0	0	0	0	0.00864256	0	0.0806067	0	0	0	0	0.0312043	0.0159107	0	0	0	0.00584816
s__Clostridium_difficile	0	0	0	0	0	0	0	0	0	0	0.507268	0	0	0	0	0	0	0	0.109779	0	0	0	0	0	0	0	0	0	0.00505341	0	0	0	0	0	0	0	0	0	0	0	0.000895725	0	0	0	0	0	0	0	0
s__Clostridium_hathewayi	0.0215497	0.0929187	0.037953	0.0412854	0.00124217	0.00530339	0.0389124	0.173318	0	4.29539	2.37149	0	0.00196798	0.0618778	0.230549	0.0263147	2.27793	0.0133095	2.40632	0.0100626	0.113889	0.00140028	0.126236	0.133353	0.391543	0.0251428	0	0.0538776	0	0.77356	1.11396	0.00272831	0.00148062	0.0529543	0.188765	0.015839	0.00384912	0	1.38397	0.00380117	0.540702	0.0212952	0.035637	0.00799102	2.781	0	0.0438003	0.282969	0.395575
s__Clostridium_hylemonae	0.212753	0.0208932	0	0	0	0	0	0	0	0	0	0	0	0	0	0	0	0.000578216	0	0.0695167	0	0	0	0	0	0	0	0	0	0	0	0	0	0	0	0	0	0	0	0	0	0.0216406	0	0	0	0	0.0597212	0	0
s__Clostridium_innocuum	0.00434625	0	0	0.000349006	0	0	0.0104127	0.0120179	0	0.0085801	0.00571326	0	0	0	0	0.00849115	0.000741236	0	0.269591	0	0	0	0	0	0	0.0141428	0	0	0	0	0	0.0115286	0.00192684	0	0	0	0	0	0.0852872	0.00791054	0	0	0	0	0.173106	0	0	0.0153172	0.0198334
s__Clostridium_leptum	0.0393405	0.000339632	0	0	0.117747	0.0912684	0.208994	0.00302008	0	0	0	0.0501751	0.0412045	0.0456605	0.0172015	0.0485353	0.00249432	0	0	0.0266576	0	0.000497201	0.861866	0.0109988	0	0.00911838	0.00417219	0	0	0	0	0.00551816	0.00273814	0	0	0.514244	0.0754325	0	0.00982146	0.000215742	0	0.0285291	0	0	0	0	0.0647174	0	0.0179344
s__Clostridium_methylpentosum	0.0142241	0	0	0	0.0698927	0	0.0160148	0	0	0.00698454	0	0	0.00461245	0	0	0	0	0	0	0.00393393	0	0	0.0040524	0	0	0	0	0	0	0	0	0	0	0	0	0.00225365	0	0	0.0163227	0	0.0351836	0	0.00214429	0	0	0	0	0	0
s__Clostridium_nexile	2.87207	0.118942	0.0466424	0.0259496	0.00761863	0.0138302	0.0318109	14.4957	0.035721	0.139723	0.00439748	0.00214515	0.0185113	0.0219528	0.582085	0.912714	3.08305	7.33859	0.0632976	7.11413	3.57923	0.144686	0.00245632	0.206017	0.630034	1.90776	0.119943	0	0.312876	4.15536	2.72873	0.106876	3.15883	0.0293888	0.2581	0.0365662	0.164927	7.21985	2.6734	0.0140335	0	1.26814	0.076096	0.128354	2.54835	5.63961	0.00262477	0.524981	2.92236
s__Clostridium_perfringens	0	0	0	0	0	0.0987171	0	0	0	0	0	0	0.00562719	0.150443	0	0.00520461	0	3.52844	0	0	0.0363338	0	0	0	0	0	0	0.153828	0	0	0	0.00364116	0.547902	0	0	0	0.147385	0.0166461	0.00498035	0.147157	0	0.000619755	0	0	0	0	0.00562451	0	0
s__Clostridium_ramosum	0.152311	0.0978141	0	0	0.0486205	0	0.0400682	0.313589	0.0240299	0	0	0	0.00467395	0	0.223172	0	0.111715	0.0062973	0.123644	0.00931721	0	0.00808713	0	0.0830388	0	0.332325	0	0	0.00429388	0.0380854	0.0264336	0.000492326	0.00919812	0	0.0171998	0	0.0154683	0.242975	1.30918	0.0349502	0	0.00523236	0	0.0356321	0.0469465	0.0704464	0.00212819	0.00986281	0.00203742
s__Clostridium_scindens	0.00493358	0	0	0	0.00547589	0	0.00496688	0.0103207	0	0	0	0	0	0	0.00965745	0	0.00265904	0	0	0.00105595	0	0	0	0	0	0	0	0	0	0	0.00149222	0.0663512	0	0	0	0	0.00129331	0	0.00141378	0	0	0.000833114	0	0	0	0.0135197	0.00191537	0	0
s__Clostridium_sp_ATCC_BAA_442	0	0	0	0	0	0	0	0	0	0	2.12491	0	0	0	0.299214	0	0	0	0	0.445942	1.43187	0	0	0	0	0.383934	0	0	0	0	0	0	0	0	0	0	0	0	0	0.388798	0	0.241288	0	0	2.29234	0	0	0.501808	0
s__Clostridium_sp_KLE_1755	0.5324	0	0	0	0	0	0	0.720976	0	0	0	0	0	0	0.332055	0	0	0	0	0	0	0	0	0	0	0.60386	0	0	0	0	0	0	0	0	0	0	0	0	1.34352	0	0	0	0	0	0.220053	0	0	0	0
s__Clostridium_sp_L2_50	0.746775	0	0	0.0721313	0	0	0	0	0	0	0	0	0	0	0	0	0	0	0	0	0	0	0	2.28353	0	0	2.34023	0	0	0	0	0	0	1.96432	0	0	0	0	0	0	0	0.555555	0	0	0	0	1.25363	0	1.22403
s__Clostridium_spiroforme	0	0	0	0	0	0	0	0	0	0	1.41234	0	0	0	0	0	0	0	0	0	0	0	0	0	0	0	0	0	0	0	0	0.309109	0.378705	0	0	0	0	0	0	0	0	0	0	0	0	0	0	0	0
s__Clostridium_symbiosum	0.0349729	0.31382	0.244097	0.00890992	0.00323999	0.00898418	0.0414635	0.110607	0	0.134915	3.49242	0	0.0252045	0.0117184	0.118656	0.0403582	0.00656524	0.0749053	2.30838	0.476937	0	0.00462701	0.0386481	0.0524239	0.548249	0.398552	0	0	0.61282	0.839725	0.85488	0.00711822	0.00422891	0.0592699	0.248773	0.0642448	0	1.31855	2.70599	0.0322894	0.755702	0.0259891	0.0408042	0.0362609	0.796428	0	0.0565086	0.103442	0.705904
s__Collinsella_aerofaciens	0.0718253	0.761151	0.000275855	5.03184	3.91549	0.531297	6.28567	0.0925243	0.00436264	0	0	0.326717	1.64137	0.461999	0.441258	0.387486	0.00524748	0.000168208	0	1.28914	0	1.80648	0.113757	0	0	0.0194877	7.06255	0.535346	0	0.349695	0	0.0412016	0	0.731065	0	0.913563	0.76848	0	0.965663	1.00053	0.42186	1.32414	0.0639625	0.00791242	0	0	0.000212819	0.37562	0.176715
s__Collinsella_intestinalis	0	0	0	2.2129	0.496132	0	1.1485	0.124971	0	0	0	0	2.81543	0	0	0	0	0	0	0	0	0	0	0	0	0	0.0198255	0	0	0	0	0	0	0	0	0	0	0	0	0	0	0	0	0	0	0	0	0	0
s__Collinsella_tanakaei	0	0	0	0	0	0	0	0	0	0	0	0.0741579	0.164193	0.0824645	0	0	0	0	0.00816198	1.0474	0	0	0.00233195	0.280946	0	0	0	0	0	0	0	0	0	0	0	0	1.05005	0	0	0	0	0	0	0	0	0	0	0.0174307	0
s__Coprobacillus_sp_29_1	0.269318	0	0	0	13.6242	0	0	0	0	0	0	0	0	0	0	0	0	0	0	0	0	0	0	0.367521	0	0	0	0	0	0	0	0	0	0.0986715	0	0	0	0	0	0	0	0	0	0	0.601885	0	0	0	0
s__Coprobacillus_sp_D6	0	0	0	0	0	0	0	0	0	0	0	0	0	0	0	0	0	0	0	0	0	0	0	0	0	0	0	0	0	0	0	0	0	0	0	0	0	0	0	0	0	0	0	0	0	0	0	0	0.412063
s__Coprobacter_fastidiosus	0	0.0253319	0	0	0	0	0	0	0	0.12737	0	0	0	0	0	0	0	0.00760092	0	0	0.874461	0	0	0	0	0	0.0465488	0.113156	0	0	0	0	0	0	0	0	0	0	0	0	0	0	0	0	0	0	0	0	0.0044773
s__Coprococcus_catus	0.0347166	0	0	0	0	0.150967	0.516857	0	0.0763006	0	0	0.209013	0	0	0	0.176553	0	0	0	0	0.157955	0	0	0.180472	0	0.00978004	0	0.114412	0	0	0	0	0.175647	0.18334	0.138639	0.590054	0.298959	0	0.00685468	0.0114549	0	0	0.0189848	0	0	0	0	0	0.0161107
s__Coprococcus_comes	0.702042	0.0266202	0	0.0237324	7.61025	0.323921	0.735223	0.080082	0.00783453	0	0	2.43651	1.19679	1.22951	0.00563564	3.93217	0	0.000367956	0	0	0.162651	2.79161	0.641098	0.538892	0	0.000382517	2.48729	0.135342	0	0	3.49625	0.0120723	0.000831584	1.05213	0.135259	0.86046	0	0	0.00116744	5.26312	0	2.30186	0.212044	0.00964163	0	1.73463	0	0.937939	0.283491
s__Coprococcus_eutactus	0	0	0	0	0	0	0	0	0	0	0	0	0	0	0	0	0	0	0	0	0	0	0	0	0	0	0	0	0	0	0	0	0	0	0	0.00411582	0	0	0	0	0	0	0	0	0	0	0	0	0
s__Coprococcus_sp_ART55_1	0.137895	0	0	0	0	11.8859	0	0	0	0	0	0	0	0	0	0	0	0	0	0	0	0	0	0	0	0	0	0	0	0	0	0	0	0	0	21.0519	0	0	0	0	0	0	0	0	0	0	0	0	1.4929
s__Coriobacteriaceae_bacterium_phI	0	0	0.0079653	0	0	0	0	0	0	0.00753401	0	0	0.0263012	0	0	0	0	0.0433347	0	0	0.0864034	0	0	0	0.00410268	0	0	0	0	0	0	0.180745	0	0	0	0	0	0	0	0	0.0290584	0	0	0	0.43399	0	0	0.0390243	0
s__Corynebacterium_durum	0.000950409	0	0	0	0	0	0.00774708	0.00209659	0	0	0	0	0.00323896	0	0	0.00495784	0	0	0	0	0	0.00230336	0	0	0	0	0	0	0	0	0	0.000646178	0.00359001	0	0	0.00525851	0	0.00141265	0	0	0	0.00624835	0	0	0	0.0589932	0	0	0
s__Desulfovibrio_desulfuricans	0.233929	0	0	0.00936157	0.0159205	0	0	0.0038687	0	0	0	0	0	0	0	0	0.0355558	0.0275231	0.0120355	0	0	0	0	0.20307	0	0	0	0	0	0	0	0	0.00268744	0.00151867	0	0.193549	0	0	0.0660512	0.011948	0	0.0227989	0	0	0	0	0.0330478	0	0
s__Desulfovibrio_piger	0	0.0648112	0	0	0	0.00132857	0.000749717	0	0	0	0	0	0	0	0	0.0304425	0	0	0.0216116	0	0	0	0	0	0	0	0	0	0	0	0	0	0	0	0	0	0	0	0	0	0	0	0	0.00309161	0	0	0	0.0445428	0.101896
s__Dialister_invisus	0.010572	0.0257535	0	0.000739072	0	0	0	0	0	0	0	0	0.0303602	0.0185257	0	0	0	0.00211312	0	0	0.0235782	0.00965991	0.000549303	0	0	0	0.0334384	0.0520682	0.0119601	0	0	0	0.0130315	0	0.00133971	0.0139134	0.00583014	55.6641	0	0.0587537	0	0.0164286	0	0	0	0	0.0418038	0	0
s__Dialister_succinatiphilus	0	0	0	0	0	0.573626	0	0	0	0	0	0	0	0	0	0	0	0	0	0	0	0	0.0015339	0	0	0	0	0	0	0	0	0	0	0	0	0.197009	0	0	0	0	0	0	0	0	0	0	0	0	0
s__Dorea_formicigenerans	0.500726	0.0709129	0	0.00830429	0.00418197	0.451017	3.46791	0.0672654	1.42869	0	0	2.1659	4.55287	0.356274	0.0701125	1.13234	0.0038709	0	0.00252084	0.475882	0.157574	0.286966	0.312387	0.288691	0	0.652471	5.86893	0.453341	0	0	0	0	0.000212967	0.0910153	0.100396	0.464696	0.643532	0	0.00730451	0.726311	0	0.504308	0.586352	0.0137812	0.0114845	2.93099	0.406769	0.463979	0.0434147
s__Dorea_longicatena	0.134456	0	0.0879401	0	0.2451	0.407435	1.31754	0.030987	0.000364397	0	0	1.74526	0.447387	0.726575	0.0617359	1.46966	0	0	0	0	0.0328624	1.34703	0.178109	0.0705076	0	0.00255356	0.658109	0.0121933	0	0	0.198177	0	0.225461	0.0709165	0.0265674	0.525671	0	0	0	0.215126	0	0	0.126586	0.161654	0	1.37546	0	0	0.0864773
s__Eggerthella_lenta	0.040088	0.0330146	0.00274705	0	0	0	0	1.82082	0.00807746	0	0.388213	0	0.0689817	0	0.0275506	0.00389224	0.0758297	0.00303826	0	0.0340492	0.024395	0.00598671	0.0327094	0.00504552	0	0.0281409	0.0245002	0.00149885	0.0310193	0.00892806	0.0993519	0.0219701	0.00903587	0.0164644	0.0039779	0.00875008	0.0169464	0	0.0221277	0	0	0.018613	0.0719329	0	0.00235715	0.089631	0.00165188	0	0.000276687
s__Enterobacter_aerogenes	0	0.024395	0	0	0	1.26548	0	0	0	0	0.000957981	50.942	0.0464217	0.00952782	2.76536	0	27.0771	0.0266505	0	0	0	0	0.000974235	0	0	0.00505543	0	0	0	0	0	0	0	0	0	0	0	0	0	0	0	0	0	0	0	0	0	0	0
s__Enterobacter_cloacae	0.059502	0.00675751	0	0	0	3.1509	0	0.244027	0	0	0.0473104	0.110304	0.777382	0.0159229	0.0030868	0.000751528	0.00348263	0.632737	0.0862311	0.314663	0.0945441	0	0.0539975	0	0.00629863	0	0.036362	0.0464238	4.46991	0.320487	0	0	0.0332431	0	0.0170143	0.341899	0.0284014	0.0130933	0	0	0.0103535	1.38168	0	0	0	0	3.22564	0.0167903	0
s__Enterococcus_avium	0	0	0	0	0	0	0	0	0	0	0.109937	0	0	0	0	0	0	0	0	0	0	0	0	0	0	0	0	0	0	0	0	0	0	0	0	0	0	0	0	0	0	0	0	0	0	0	0	0	0
s__Enterococcus_casseliflavus	0.00143095	0	0	0	0	0.0253191	0	0	0	0	0	0	0.0139193	0	0	0	0	0	0	0	0	0	0	0	0	0	0	0.0850023	0	0	0	0	0	0	0	0	0	0.00265662	0	0	0	0	0	0	0	0	0	0	0
s__Enterococcus_durans	0	0	0	0	0	0	0	0	0	0	0	0	0	0	0	0	0	0	0	0	0	0	0	0	0	0	0	0	0	0	0	0	0	0	0	0	0	0	0	0	0	0	0	0	0	0	0	0	0
s__Enterococcus_faecalis	0.035966	0	0	0	0.0126391	0	0	0	0	0	0	0.0614908	0.00320821	0	0	0.00282664	0	0.00771656	0	0	0	0	0	0	0	0	0	0.0799117	0	0	0	0	0.000892431	0	0.00950161	0	0.0447217	0.216388	0	0	0	0	0	0	0	0	0	0	0
s__Enterococcus_faecium	0.00103584	0	0.0422287	0	0.0146369	0	0.0550209	0	0.0126425	0	0	0	0.00725692	0	0	0	0	0	0	0	0.0462306	0.0021816	0	0	0	0.00724715	0	0	0	0	0	0	0	0	0	0	0	0.0173524	0	0	0	0	0	0	0	0	0	0	0
s__Erysipelotrichaceae_bacterium_2_2_44A	0.043943	0	0.00289647	0.000184768	0.00177009	0	0.0040089	0.00760012	0	0.00792497	0.0142543	0	0.00400771	0	0.00121679	0.00584397	0.000435329	0.00707526	0.267608	0.0123194	0.00778679	0	0.000414568	0.00140284	0.00316003	0.00208834	0	0.00198496	0.0630107	0.00368154	0.00333555	0.00631819	0.00211952	0	0	0	0.0108083	0	0.000353444	0.00205469	0.0134754	0.00187959	0	0	0.00314286	0.0415461	0	0.0173133	0.000591104
s__Erysipelotrichaceae_bacterium_21_3	0.00977105	0	0	0	0.000745301	0	0.00112458	0.0469984	0	0.00161669	0	0	0.00293147	0	0	0.00522705	0.00244726	0.00125105	0.0456364	0.0138826	0	0	0	0.0496771	0.0094051	0	0	0	0	0.0168684	0	0.00146672	0.000649041	0	0	0	0.0138055	0	0	0	0	0.00241806	0	0	0.00862978	0.00814266	0	0	0
s__Erysipelotrichaceae_bacterium_3_1_53	0.0161356	0	0.0148502	0	0	0	0	0.00950951	0	0	0.84734	0	0	0	0	0	0	0	0.00413479	0.00206014	0	0.00234395	0	0	0	0	0	0	0	0	0	0	0.00698733	0.0156789	0.0253205	0.00592508	0	0	0.213662	0.0014691	1.13524	0	0	0	0	0.0737672	0.0032835	0	0
s__Erysipelotrichaceae_bacterium_5_2_54FAA	0	0.00501251	0	0	0	0	0	0.0674651	0	0	0	0	0	0	0	0	0	0.149054	0	0.0006315	0	0	0	0	0	0	0	0	0	0	0	0	0	0	0.0064512	0	0	0	0	0	0	0.00692907	0	0	0	0	0.0163567	0	0
s__Erysipelotrichaceae_bacterium_6_1_45	0.00897015	0.00175672	0.0284475	0	0	0	0.11757	0.00848618	0	0.0079144	0	0	0	0	0.0126418	0.0137743	0.0267551	0.0149705	0	0.113504	0.552998	0.00847271	0.0014199	0	0	0.0204492	0	0.0385785	0	0	0.114199	0.00101542	0.00382326	0	0	0	0	0.290784	0.002774	0.000195195	0	0.000172719	0	0	0.00510715	0.0362821	0	0	0
s__Escherichia_coli	1.6239	0.142505	1.13308	0.411571	0.542237	6.84914	1.86373	29.6845	0.059508	0.0655659	1.27747	0.278462	0.679147	0.641273	18.3598	1.44901	1.23101	2.0949	0.788207	0.105098	7.5483	0.316331	2.81502	1.46552	0.0857706	0.312506	1.23993	6.86334	0.821914	0.915178	8.09782	1.92267	0.210786	4.88855	22.5219	0.486471	6.52483	9.01549	1.82681	0.404116	2.0426	0.0867048	34.3626	0.880008	11.7188	2.64674	0.16006	1.49011	2.45818
s__Eubacterium_biforme	5.24918	0.31074	0	0	0.00317788	3.22346	8.49141	0	0	0	0	0	0	0	0	0	0	0	0.00328938	0	0	0	0	0	0	0	0	4.11396	0	0	0	0.0122774	0.00316407	0	0	0	2.52636	0	0.0620348	0.0311285	0	0.000314958	0	0.130188	0.00154524	0	0	1.61905	0.214734
s__Eubacterium_brachy	0.00642861	0	0	0	0.0062626	0	0	0	0	0	0	0	0.025348	0	0.00594304	0.00798639	0	0	0	0	0	0	0	0	0	0.0282029	0	0	0.00118487	0	0	0	0.0672569	0.000848359	0	0	0	0	0	0.00714003	0	0.00898137	0	0	0	0.00541816	0	0.00119549	0
s__Eubacterium_cylindroides	0	0	0	0	0.0794573	0	0	0	0	0	0	0.067154	0	0	0	0	0	0.387689	0	0	0	0	0.0105715	0.0355898	0	0	0	0	0	0.438976	0	0.128272	0	0	0	0.216213	0	0	0	0	0	0.0169671	0	0	0.00146667	0.237618	0	0	0
s__Eubacterium_dolichum	0	0	0.0496538	0	0	0	0.0156295	0.00287032	0	0	0	0	0	0.0138265	0	0	0	0	0	0	0	0	0	0	0	0	0	0	0	0	0	0	0	0	0	0	0	0	0.000621205	0	0	0	0	0	0	0.0482494	0	0.0279553	0
s__Eubacterium_eligens	3.02088	0.0852946	0.0101836	0.0432254	0.0276693	1.84723	0.608375	0.0286034	0	0.0541011	0.00378576	0.148369	0.0535556	5.81192	4.53827	3.97456	0.0199428	0.0188078	0.0152019	0.729206	0.116706	0	0.1696	6.64785	1.52754	0.00350469	0.779773	0.786626	0.0177123	6.20827	0	0.325171	0.150283	1.29499	0.0224968	1.21367	0	0.0368237	0.0141271	0.180956	0	0.0571597	0	0.169436	0.00288096	0.0766048	0.127783	0.470608	0.211615
s__Eubacterium_hallii	1.30081	0.0391163	0.0266315	0.00442416	0.894464	0.0335627	1.45853	0.0892671	0.0201026	0	0	0.247658	0.0462167	0.28236	0.111202	0.356415	0	0	0	0.0519486	0.231548	0.93835	0.116597	0.0843945	0	0.00257424	2.95047	0.0517036	0	0.0148544	0.068755	0	0.571014	0.0697958	0.0056886	0.842325	0.12891	0	0	0.0531855	0.427617	0.00805682	0.057289	0.0242613	0	3.51654	0.0182011	0.0463147	0.00599908
s__Eubacterium_infirmum	0.00175132	0	0	0	0.0168003	0	0	0.00215898	0.00075916	0	0	0.00503038	0.00444845	0	0	0	0	0	0.0041809	0.000155287	0	0	0	0.00679023	0	0	0.00609078	0	0	0	0.000915396	0.0042976	0	0	0	0	0	0.00360541	0	0.00206496	0	0	0	0	0	0	0	0	0
s__Eubacterium_limosum	0.0453847	0.0934809	0	0.00256622	0.019854	0	0.123006	0.106115	0	0	0.00742147	0	0.0267419	0	0	0	0	0.0347666	0	0.0165846	0	0	0	0	0	0.139288	0	0.00731871	0	0	0	0.10862	0	0.0642658	0.0781152	0	0.000769824	0	0.140349	0.00317449	0	0.0636011	0	0	0	0	0.0422599	0	0
s__Eubacterium_ramulus	0.308061	0.0523268	0.0174478	0	0.238196	0.11796	0.195624	0.00735053	0.0336966	0	0	0.160468	0.118273	0.131317	0	0.0440037	0	0	0	0	0.00176972	0.0846054	0.0410733	0.0141345	0	0	0	0.0175541	0	0	0.0603284	0	0	0.013469	0.0180448	0.104239	0	0	0	0.0559696	0.26333	0.00163575	0.0121963	1.27497	0	0	0.00227007	0.0548752	0.0318316
s__Eubacterium_rectale	0.148659	0	0.011287	0.326167	0.0596344	13.1314	17.8987	0.473042	7.02509	0.00325452	0.0430745	21.4014	6.48012	0.0208458	0.268936	4.55685	0.0136482	12.1058	0.0277753	1.09109	0.581354	0.00268894	18.2124	0.024591	0.0287402	0.103218	0.113928	0.711481	0.00363562	0.0389833	22.1911	0.0606792	0.017301	19.1687	0.0664804	15.0236	37.1373	0.00493373	0.0339521	6.50664	0	3.67415	10.2502	0.0490727	0	6.49675	4.18015	0	0.00233926
s__Eubacterium_siraeum	0.0230981	0	0	0.00176556	0.0115522	0	0.00117664	0.00618992	0	0	0	0	0.00201923	0	0.0367982	0	0.00227077	0	0.0871687	0	0	0	0.000217648	0	0	0	0	0.00260611	0.00434452	2.05746	0	0.0376117	0.000679465	0.0182554	0	0.264026	0	0	0.0191074	0	0	0.702457	3.4791	0	0.00275001	0	1.57921	0	0
s__Eubacterium_sp_3_1_31	0	0.0290444	0.147076	0.0032437	0	0.000500936	0	0.502806	0	0	0	0	0	0	0	0.00429605	0	1.45985	0	0	0	0.00431246	0	0	0	0	0.0681863	0	0	0	0	0.0116825	0	0	0.0607712	0	0	0	0	0	0	0.0128929	0	0	0	0	0.0362908	0	0
s__Eubacterium_ventriosum	0.0504998	0.653992	0.772726	0.00510165	5.56684	0.810351	0.0646319	0.0463495	0.00181186	0	0.00256231	0.103997	0.0968307	0	0.0393983	0.036365	0	0.735943	0.00562577	0.00186344	1.46129	1.42196	0.242211	0.406176	0	0.0385826	0.486212	0.212891	0	0	0	0	0.0035393	0.260656	0.228327	2.70348	0	0	0.00278471	1.79477	0	0.530643	1.39454	0.135743	0	0.0122346	1.32078	0.174627	0.359454
s__Faecalibacterium_prausnitzii	3.45354	21.8525	4.68786	0.317185	4.01613	14.6422	2.27324	0.854783	0.104076	9.79691	0.0813592	7.40391	0.0409995	29.1619	2.95117	12.1148	0.163837	1.62697	0.0459899	7.93179	6.28865	3.73614	2.07975	4.37802	0.0112368	15.5609	36.2075	6.64712	0.0152413	3.07259	0.834378	4.32336	1.96636	8.65594	7.56576	14.7299	1.59282	0.385305	1.36765	6.27429	0	0.785423	7.31262	2.95812	0.0695359	4.36022	1.48511	10.1052	5.01067
s__Finegoldia_magna	0.00931187	0	0	0	0	0	0	0	0	0	0	0	0	0	0	0	0	0	0	0	0.0139128	0	0	0	0	0	0	0	0	0.0264763	0	0	0	0	0.124387	0	0	0	0	0	0	0	0	0	0	0	0	0	0
s__Flavonifractor_plautii	0.0103584	0.0780452	0.397483	0.00301788	0.0047927	0	0.190137	0.0314862	0	0	0	0	0	0.0513254	0.0532312	0.00962405	0.0531808	0.0138246	0.00399645	0.218364	0.00812712	0	0.0550754	0.058047	0.016175	0.0458607	0.0532182	0.0357023	0.0114132	0.897886	0.363437	0	0	0.206465	0	0	0	0	0.0576435	0.00678046	0.0179013	0.0254709	0.0114745	0	0	0	0.00874587	0.0282542	0.0165383
s__Fusobacterium_gonidiaformans	0	0	0	0	0	0	0	0	0	0	0	0	0	0	0	0	0	0	0	0	0	0	0	0	0	0	0	0	0	0	0	0	0	0	0	0	0	0	0	0	0	0	0	0	0	0	0	0	0
s__Fusobacterium_mortiferum	0.00635386	0	0	0.12091	1.04482	0	0.566859	0.0285784	0	0	0	0	0.140167	0	0	0	0	0	0.134296	0	0	0	0.0933814	0.00910079	6.83793	0	0	0	0	0.38855	0	0.0164109	0.205219	0.00589662	0	0	0	0	18.425	0	0	0.00299718	0	0.0753776	0.0124798	0	0.0111274	2.67853	0.235423
s__Fusobacterium_nucleatum	0.000448507	0	0	0	0.00693544	0	0	0	0	0	0	0	0.455392	0	0	0.0248004	0.133728	0.0227081	0	0	0	0.00331806	0.0642166	0	0.000846244	0.0199116	0	0.398816	0.0239809	0	0	0	0.0140964	0	0	0	0	0.099054	0.00274187	0.364871	0	0.0142544	0	0	0	0	0.00458069	0	0
s__Fusobacterium_periodonticum	0	0	0	0.0025149	0.0124838	0	0	0	0	0	0	0	0.00638568	0	0	0.00498028	0	0.00150336	0	0	0	0	0.0200858	0	0	0	0	0	0	0	0	0	0	0	0	0	0	0.0021506	0.0036951	0.0582298	0	0	0	0	0	0	0	0	0
s__Fusobacterium_ulcerans	0	0	0.196857	0	0.000993734	0	0	0	0	0	0.0239495	0	0	0	0.026859	0	0	0.0131097	0.0414247	0	0	0	0	0	0	0.000858079	0	0.219548	0	0.00919744	0	0	0	0	0	0	0	0	0.00543019	0	0	0	0	0	0	0	0	0	0
s__Fusobacterium_varium	0.00800906	0	0.00427575	0	0	0	0	0.609931	0	0.00389909	0	0	0	0	1.36296	0	0	0.502638	0.000553354	0	0	0	0	0.0093012	0	0	0	0.108619	0	0	0.0786112	0	0	0	0	0.000909924	0.00554274	0	1.70785	0	0	0	0	0	0.0598323	0	0	0	0
s__Gardnerella_vaginalis	0	0	0	0	0	0	0	0	0	0	0	0	0	0	0	0	0	0	0	0	0	0	0	0	0	0	0	0	0	0	0	0	0	0	0.248763	0	0	0	0	0	0	0	0	0	0	0	0	0	0
s__Gemella_haemolysans	0.0364786	0	0	0.00181689	0.0059003	0	0	0.00531634	0	0	0.0231647	0	0.0667472	0	0.00888895	0.00753772	0	0.0126156	0.000584096	0	0	0.00896991	0	0.00229878	0	0.0108656	0	0	0	0	0.00346095	0.0134159	0.0313162	0	0	0.019521	0	0.00341566	0	0.0264952	0.0559565	0.00509012	0	0	0	0.0752168	0.0157182	0.00338367	0
s__Gemella_morbillorum	0.0243796	0	0	0	0	0.00845058	0	0.00487955	0.00217626	0	0	0	0.176196	0	0.00254885	0.0042624	0.00115303	0.0104605	0	0	0.103338	0	0	0	0	0	0	0	0	0	0	0.0078362	0.0602695	0	0	0.00323763	0	0	0	0	0	0.00126999	0	0	0	0.0163881	0.0036686	0	0
s__Gemella_sanguinis	0.0766627	0	0.00111491	0.0017553	0.085544	0.00724179	0.017535	0.00506675	0.00315811	0	0.0388156	0.0207329	0.259886	0	0.0533337	0.0286029	0.0140835	0.0155803	0.00152172	0.00174956	0	0.00622009	0.0337458	0.00102561	0	0.000878756	0.0808095	0.0663815	0	0	0.0413308	0.0267805	0.111229	0.0443974	0	0.0173838	0.00482423	0.0185542	0.0074973	0.254134	1.03285	0.0148945	0.00164221	0	0	0.324031	0.0260856	0	0
s__Gordonibacter_pamelaeae	0.0486524	0.00261166	0	0	0	0	0.00472738	0	0	0	0	0	0	0	0.00197248	0	0	0	0	0.0103525	0	0.00130896	0.00864374	0.0215024	0	0	0.026906	0	0	0	0	0.0107081	0.00572981	0.00736292	0.00103054	0	0.00383886	0	0	0	0	0.0332026	0	0	0.081924	0	0.0171776	0.00138762	0.00698006
s__Granulicatella_adiacens	0.0862416	0	0.00158616	0.000236092	0.0414884	0.00397482	0.0144737	0.0383251	0.0333524	0	0.0293627	0.0236932	0.269387	0.0034743	0.0184824	0.0378793	0.0384031	0.0523969	0	0.0376726	0	0.00375437	0	0.0297898	0	0.0112894	0.00403514	0.0347706	0	0.160923	0.00553	0.0193136	0.113704	0.00228324	0	0.0664773	0.00430075	0.0168674	0.00236701	0.0321867	0.0591047	0.0124357	0.0103239	0.00280341	0	0.291923	0.0150798	0.00214548	0
s__Granulicatella_elegans	0.00369485	0	0	0	0.00281558	0	0	0	0	0	0.000692517	0	0.000389496	0	0	0	0	0	0	0.000735024	0	0	0	0	0	0.000310149	0	0	0	0	0	0	0.000111554	0	0	0	0	0.00495481	0.000556942	0.00378062	0	0	0	0	0	0.00794732	0.00298961	0	0
s__Haemophilus_haemolyticus	0	0	0	0	0	0	0	0	0	0	0	0	0	0	0	0.00159279	0	0.0033116	0	0	0	0.00129881	0	0	0	0	0	0	0	0	0	0	0	0	0	0	0	0	0	0	0	0	0	0	0	0	0	0	0
s__Haemophilus_parainfluenzae	0.0440178	0.68457	0.0932733	0.145905	0	1.33944	0	0.0234119	0.51881	0.0100911	0.0767424	0.0204326	0.27524	5.59595	0.212682	0.541841	0.00432976	9.26576	0	0	0	1.97549	0.0349688	0.0406117	0	3.5798	0.070181	0.217968	0	0	0	0.0364834	2.3634	0.0100337	0	0.0903787	0	0.122384	0.112053	0.185805	0.00302966	0.217615	2.81165	0	0.0265048	0	0.534065	5.7913	0
s__Haemophilus_pittmaniae	0	0	0	0	0	0	0	0	0	0	0	0	0	0	0	0	0	0	0	0	0	0	0	0	0	0	0	0	0	0	0	0	0	0	0	0	0	0	0	0	0	0	0	0	0	0	0	0	0
s__Haemophilus_sputorum	0	0	0	0	0	0	0	0	0	0	0	0	0.00233697	0	0	0	0	0.0106287	0	0	0	0.0540833	0	0	0	0	0	0	0	0	0	0	0	0	0	0	0	0	0	0	0	0	0.0813573	0	0	0	0	0	0
s__Holdemania_filiformis	0	0.00612509	0.257165	0.00167318	0.0379379	0.014342	0.310987	1.00494	0	0	0	0.0551841	0.318741	0.0870105	0	0.327879	0	0.0190811	0.00539521	0	0.125051	0.0138303	0.178109	0.0654738	0	0	0.666286	0.053756	0	0	0	0	0.0794771	0	0.0850611	0.00778725	0.0463742	0	0	0.000226015	0	0	0.134504	0	0	0	0	0.0622083	0.114234
s__Holdemania_sp_AP2	0	0	0	0	0	0	0	0	0	0	0.170371	0	0	0	0.155134	0.0827915	0	0	0	0	0	0	0	0	0	0.136073	0	0	0	0	0	0.11943	0.0454531	0.413737	0	0	0	0	0.149689	0	0	0.203889	0	0	0	0	0.432246	0	0
s__Klebsiella_oxytoca	0	0	0	0	0	0.0181099	0	0	0	0	0	0	0	0	0	0	0	0.00155593	0	0	0	0	0	0	0	0	0	0	0	0	0	0	0	0	0	0	0	0	0	0	0	0.0103225	0	0	0	0	0.00401317	0	0
s__Klebsiella_pneumoniae	0.220634	2.4824	2.72702	0.00372615	0.0240877	9.33827	4.84399	0.188431	83.4438	0.0375855	3.85235	0.234712	1.62202	5.87979	4.96021	0.0438803	2.62437	4.59915	0.57326	19.3622	4.05417	0.0185486	0.448874	0	0	0.227898	0.23681	24.2196	86.2389	0	0.0529801	0.0932548	0.0859066	0.0405013	4.08418	1.32302	0.714181	0.581473	0.470948	0.105857	1.17341	7.4049	1.35819	0.0737794	0.0262429	0	18.6977	0.0895659	0.0166515
s__Lachnospiraceae_bacterium_1_1_57FAA	0.36532	0.773284	0.414092	0.0709201	2.75372	2.57278	1.59697	0.0626854	0	4.54583	0.0183632	1.79246	0.630255	0.388049	0.0449443	3.52062	0	0	0	5.76259	0.217594	0	0.640746	2.18107	0	0	1.33012	0.972646	0.490039	0.973736	3.29321	0.349736	1.00214	0.451704	0.102683	0.0656732	0.0180755	0	0.157636	1.70294	0.0782047	0.953164	2.02199	0.0167418	0.0205989	0.10312	0.0104484	0.137823	0.0738377
s__Lachnospiraceae_bacterium_1_4_56FAA	0.300158	0	0	0.0023096	0.598715	0	0.454401	0.0102832	0	0.00806234	6.94477	0.0175903	0.233277	0.0250856	0.154442	0.0481427	0.728282	0.101745	0	0	0.0458222	0	0.0563398	0	0.267724	0	0.290744	0	0.0263	0.0980676	0	0.393718	0.0786455	0.0158465	0.0181067	0	0	0	0	0	3.56961	0.0917746	0	0	0.152927	0	0	0.0513955	0
s__Lachnospiraceae_bacterium_2_1_46FAA	0	0	0	0.00564569	0	0	0	0.332047	0	0	0	0	6.62104	0	0	0	5.48536	0	0	0	0	0	0	0.000730893	0	0	0.00205564	0	0.0296217	0	0	0	0	0	0	0	1.1145	0	0	0	8.81465	0	0	0	0	0	0	0	0
s__Lachnospiraceae_bacterium_2_1_58FAA	0.0861561	0	0.00135629	0.00132417	0.308844	0.00493313	0.479038	0.0571819	0.0177441	0	0.0506807	0	0.00420245	0.0424924	0.00778744	0.0141669	0.00993022	0.00997686	4.66012	5.80108	0	0.00184675	0.0326783	0	0.343168	0.00101315	0.00720235	1.21477	0.855425	4.38705	0.658534	0.00122056	0.00276857	0	0.00117482	0.020759	0.0144419	0	0.00177793	0.0308614	2.22845	0.00490724	0	0.703944	0.172425	0.0742401	0.00177349	0.0312749	0
s__Lachnospiraceae_bacterium_3_1_46FAA	0.116612	0.0138664	0	0.00040033	1.43222	0	0.0553333	0.0441531	0	0.0171074	0.165269	0	0.00438695	0.25658	0.00632729	0.565508	0	0.0287006	0.035261	0.00453437	0.355211	0	0.0353108	0.0968787	0	0	0.85743	0.0800602	0.0041521	0	1.11326	0.00457453	0.0365288	0	0.426645	0.0152148	0	0	0.00398428	0.0157389	0.0500684	0	0.0529377	0	0.0942597	0.0225157	0	0.025607	0.0884141
s__Lachnospiraceae_bacterium_3_1_57FAA_CT1	0.284204	0.0617663	0	0.0105523	0.00649033	0	0	0.128029	0	0	0	0	0	0	0	0	0	0.0538057	0	0.1589	0	0	0	0.0324658	0	0.01589	0	0.00519871	0	0	2.33995	0.00320012	0	0.00613751	0.149573	0.0267475	0.0305569	0	0.746131	0	0	0.104485	0	0.00479461	0	0	0.264383	0	0.310732
s__Lachnospiraceae_bacterium_4_1_37FAA	0	0	0.00655155	0	0	0	0	0.178622	0	0	0	0	0	0	0.000230549	0	0	0.000441547	0	0	0	0	0	0	0	0	0	0	0	0	0	0	0	0	0	0	0.00274057	0	0	0	0	0	0	0	0.00344406	0.0245	0	0	0
s__Lachnospiraceae_bacterium_5_1_57FAA	0.235851	0.105579	0.00396541	0	0.019088	0	0.0796887	0.0498937	0.00033403	0	0	0	0.000440745	0.00501712	0.0587132	0	0.0888543	0.042746	0	0.0709557	0	0.00223233	0	0	0.00607368	0	0	0	0	0	0.0282519	0.333172	0.00985731	0	0	0	0.0561561	0	0.103109	0	0	0.0332941	0	0	0	0.0347503	0.0306561	0	0
s__Lachnospiraceae_bacterium_5_1_63FAA	0.0220196	0	0.0366427	0.00226854	0.0951915	0.00884261	0.0498978	0.148283	0.273267	0	0	0.151265	0.761987	0.0459196	0.00673716	0.219872	0	0	0	0.0855734	0.259918	0.438968	0.0666833	0	0.000289223	0	1.84199	0	0	0.00849192	0.132707	0.345911	0.442281	0.250496	0.00244239	0.236347	0	0	0	0.439775	0	0.798428	0.00482203	0.147035	0.0790561	1.5986	0.00594881	0.0334524	0.0170666
s__Lachnospiraceae_bacterium_6_1_63FAA	0	0	0.000735612	0	0	0.00103454	0.0432129	0.740906	0.00061745	0.0149835	0.590948	0	0.00372071	0	0	0	0.816772	0.0217409	0	0.00213261	0	0	0	0	0	0.000775373	0	0	0.00208618	0	0	0	0.00442159	0	0	0	0.0010367	0.0084548	0	0.000523945	0	0.0347469	0	0	0.0288751	0	0	0.0575544	0
s__Lachnospiraceae_bacterium_7_1_58FAA	0.00362009	0.00283417	0.0294705	0.000102649	0	0	0.0556353	0.0237488	0	0.00132083	0	0	0.000184498	0.000435759	0.00499523	0	0.011801	0	0	0.0202805	0	0	0.0111104	0.0129085	0	0.0818587	0	0.0142863	0	0	0.137761	0.00271805	0	0.008913	0.00252483	0.000740635	0	0	0.00223848	0.0094721	0	0.0154329	0	0	0	0	0.000374968	0.00524095	0.0388494
s__Lachnospiraceae_bacterium_8_1_57FAA	0	0	0	0	0	0.815295	0	0	0	0	0.0183979	0	0	0	0	0	0	0	0	0	0	0.0735046	0	0	0	0	0	0	0	0	0	0	0	0	0	0.126786	2.74992	0	0	0	0	0	0	0	0	0	0.307504	0	0
s__Lachnospiraceae_bacterium_9_1_43BFAA	0.000352399	0	0.0970548	0	0.00314683	0	0.000697653	2.67152	0	0	0	0	0.066368	0	0.0294206	0	0.225312	0.068997	0	0.156198	0	0.00033485	0	0	0	0	0.00100498	0	0	0	0	0.00213341	0.00743355	0	0	0	0.0124096	0.00512348	0	0.000277383	0	0	0	0	0.00485834	0.280069	0	0.00404546	0
s__Lactobacillus_acidophilus	0	0	0	0	0	0	0	0	0	0	0	0	0	0	0	0	0	0	0	0	0	0	0	0	0	0	0	0	0	0	0	0	0	0	0	0	0	0	0	0	0	0	0	0	0	0	0	0	0
s__Lactobacillus_amylovorus	0	0	0	0	0	0	0	2.9933	0.0763107	0	0	0	0	0.0144743	0	0	0	0	0	0	0	0.130399	0	0	0	0.00412498	0	0	0	0	0	0	0	0	0	0.0669852	0	0.0206415	0	0	0	0	0	0	0	0	0	0	0
s__Lactobacillus_casei_paracasei	0.00059801	0	0	0	0	0	0	0	0	0	0	0	0	0	0	0	0	0	0.200683	0	0	0	0	0	0	0	0	0	0	0	0	0	0	0	0	0	0	0	0	0	0	0	0	0	0	0	0	0	0
s__Lactobacillus_crispatus	0	0.0163024	0	0	0	0	0	0.00474227	0	0	0	0	0	0.0342483	0	0	0	0	0	0	0	0	0.0230293	0.0231882	0	10.3483	0	0	0	0	0	0	0	0	0	0.0363123	0	0	0	0	0	0	0.0409506	0	0	0	0	0	0
s__Lactobacillus_curvatus	0	0	0	0	0	0	0	0	0	0	0	0	0	0	0	0	0	0	0	0	0	0.000811757	0	0	0	0	0	0	0	0	0	0	0	0	0	0	0	0	0	0	0	0	0	0	0	0	0	0	0
s__Lactobacillus_delbrueckii	0	0.00154591	0	0	0	0	0	0	0	0	0	0	0	0	0	0	0	0	0	0	0	0	0	0	0	0.00115789	0	0	0	0	0	0	0	0	0	0	0	0.00480722	0	0	0	0	0	0	0	0	0	0	0
s__Lactobacillus_fermentum	0.229689	0.205548	0	0.924835	0	0	0	0	0	0	0	0	0	0	0	0.0571386	0	0	0	0.0423519	0	0.009528	0	0	0	0.00264661	0	0.0336499	0.00433439	0.638831	0	0	0.497632	0	0	0	0.000431102	0.000284638	0	0	0.00264766	0.0738931	0	0	0	0	0.0290448	0	0.00604939
s__Lactobacillus_gasseri	0.0508202	0.015342	0	0	0	0	0	0	0	0	0	0	0	0.0333297	0	0	0	0	0.0069323	0.524818	0	0	0.0186763	0	0	0.647509	0	0	0	0	0	0	0	0	0.00392637	0	0	0	0	0	0	0.401886	0.0348316	0.700354	0	0	0.0633695	0	0
s__Lactobacillus_iners	0	0	0	0	0	0	0	0	0	0	0	0	0	0	0	0	0	0	0	0	0	0	0	0	0	0	0	0	0	0	0	0	0	0	0	0	0	0	0	0	0	0	0	0	0	0	0	0	0
s__Lactobacillus_mucosae	0.00573449	0.0497269	0	0	0	0	0	0.326531	0.00271273	0	0	0	0	0	0	0	0	0	0.191968	0	0	0.00887859	0	0.00190975	0	1.5906	0	0	0	0	0	0.000605151	2.95692	0	0.101076	0.129389	0	0.0812167	0	0	0.0617919	0.00191007	0.024267	0.717227	0	0	0.00806687	0	0
s__Lactobacillus_oris	0	0.00240085	0	0	0	0	0	0	0	0	0	0	0	0	0	0	0	0	0	0	0	0	0	0	0	0.0754696	0	0	0	0	0	0	0	0	0	0	0	0	0	0	0	0	0	0	0	0	0	0	0
s__Lactobacillus_plantarum	0	0	0	0.00828376	0	0	0	0	0	0	0	0	0.00613968	0	0	0	0	0	0	0	0	0.296464	0	0	0	0	0	0	0	0	0	0	0	0	0	0	0	0	0	0	0	0	0	0	0	0	0	0	0
s__Lactobacillus_reuteri	0.983267	0	0	0	0	0	0	0	0	0	0	0	0	0	0	0	0	0	0	0	0	0	0	0	0	0	0	0	0	0	0	0	0	0	0	0	0	0	0	0.0104789	0	0	0	0	0	0	0	0	0
s__Lactobacillus_rhamnosus	0	0	0	0	0	0	0	0	0	0	0	0	0	0	0	0	0	0	0.0550741	0	0	0	0	0	0	0	0	0	0	0.00488734	0	0	0	0	0	0	0	0	0	0	0	0	0	0	0	0	0	0	0
s__Lactobacillus_ruminis	0	0	0	0	0	0	0	0	0	0	0	0	0.0269572	0	0	0	0	0	0	0	0	0	0	0	0	0	0	0	0	0	0	0	0	0	0	0	0	0	0	0	0	0	0	0	0	0	0	0	0.00770951
s__Lactobacillus_sakei	0	0	0	0	0	0	0	0	0	0	0	0	0	0	0	0	0	0	0	0	0	0	0	0	0	0	0	0	0	0	0	0	0	0	0	0	0	0	0	0	0	0	0	0	0	0	0	0	0
s__Lactobacillus_salivarius	0.0363184	0.751325	0.0187696	68.4616	0.0102582	0.0128065	0.0118809	0.119605	0.001326	0	0	0	0.0114184	0.422675	0.00157542	0	0	0	0.669128	1.61568	0	0.00046676	0.472027	0.00126138	0	2.05715	0.02348	0.0124499	0.00970174	0	0	0	0	0	0.00836801	0.0036926	0	0	0	0	2.72867	5.80383	4.45014	0	0	0	0.308801	0	0
s__Lactobacillus_sanfranciscensis	0	0	0	0	0	0	0	0	0	0	0	0	0	0	0	0	0	0	0	0	0	0	0	0	0	0	0	0	0	0	0	0	0	0	0	0	0	0	0	0	0	0	0	0	0	0	0	0	0
s__Lactobacillus_vaginalis	0	0	0	0	0	0	0	0	0	0	0	0	0	0	0	0	0	0	0	0.0246492	0	0	0.0847999	0	0	0	0	0	0	0	0	0	0	0	0	0	0	0	0	0	0	0.00334262	0.0587116	0	0	0	0.00909043	0	0
s__Lactococcus_garvieae	0	0	0	0	0	0	0.111489	0	0	0	0	0	1.03774	0	0	0	0	0.108936	0	0	0	0	0	0	0	0	0	0	0	0	0	0	0.0196842	0	0	0	0.18136	0.0336084	0	0	0	0	0	0	0	0.00162442	0	0	0
s__Lactococcus_lactis	0	0	0	0	0	0.076273	0	0	0	0	0	0	0.826561	0	0	0	0	0.00111438	0	0	0	0	0	0	0	0	0	0	0	0	0	0	0.000983702	0	0	0	0.00219657	0	0	0	0	0	0	0	0	0	0	0	0
s__Lactococcus_raffinolactis	0	0	0	0	0	0	0	0	0	0	0	0	0	0	0	0	0	0	0	0	0	0	0	0	0	0	0	0	0	0	0	0	0	0	0	0	0	0	0	0	0	0	0	0	0	0	0	0	0
s__Leuconostoc_lactis	0	0	0	0	0	0.0154419	0	0	0	0	0	0	1.75545	0	0	0	0	0	0	0	0	0.0471631	0	0	0	0	0	0	0	0	0	0	0	0	0	0	0	0	0	0	0	0	0	0	0	0	0	0	0
s__Leuconostoc_mesenteroides	0	0	0	0	0	0	0	0	0	0	0	0	0.000809741	0	0	0	0	0	0	0	0	0	0	0	0	0	0	0	0	0	0	0	0	0	0	0	0	0	0	0	0	0	0	0	0	0	0	0	0
s__Leuconostoc_pseudomesenteroides	0	0	0	0	0	0	0	0	0	0	0	0	0.0136733	0	0	0	0	0	0	0	0	0.000547936	0	0	0	0	0	0	0	0	0	0	0	0	0	0	0	0	0	0	0	0	0	0	0	0	0	0	0
s__Megamonas_funiformis	0.000907694	0.000936917	0	0	0	0.107059	0.00359239	0.0343815	0.0022876	0.0304742	0	0	0.0272237	3.21253	0.0342622	0	0.00587106	0	0.0124197	0	0	0	0	0	0.0257194	0	0	0	0	0	0	0	0.00158204	0	0	0	0	0	0	0.106217	0	0.00233678	0	0.0134144	0	0	0.00574613	0.075807	0
s__Megamonas_hypermegale	0.000864979	0.0567303	0.604512	0.00160132	0.00788777	0	0.0251051	0.485834	0.00276334	0.0669396	0	0	0.02297	0.0594281	0.0218894	0.666033	0.0423917	0	0.0421933	0	0	0.000923373	0	3.73863	0.0350281	0.0223411	0	0	0	0.0313637	0	0	0.0326244	0	0	0	0	0	0	0	0	0.00646171	0	0.0288463	0	0	0.0189815	0.281816	0.267418
s__Megamonas_rupellensis	0.0227671	0.153561	2.21118	0.0025149	0.0315718	0	0.0796158	2.23155	0.00253053	0.129642	0	0	0.0287817	0.257734	35.7619	3.79926	0.137223	0.000725399	0.00581022	0	0	0.00209027	0	0.987931	0.106016	0.245752	0	0	0	0.0258606	0	0.000523097	0.792601	0.00269171	0	0.010115	0	0	0	0.0164889	0	0.0211326	0	0.457925	0.000196429	0	0.0157284	0.0559106	3.5216
s__Megasphaera_elsdenii	0	0	0	0	0.0446249	0	0	0	0	0	0	0	0	0	0	0	0	0	0.00298197	0	0	0	0	0.00973738	0	0	0	0	0	0.00443837	0	0.0170263	0	0	0	0	0	0	0	0	0	0	0.00105645	0.200431	0	0	0	0	0.0575384
s__Megasphaera_micronuciformis	0.0492504	0.119539	0	0.00125232	0.00114901	0	0	0	0	0	0	0	0.0305652	0	0	0	0.00350617	0.0752102	13.7958	0.00195661	0	0.00907138	0	0	0	0.0335064	0	0	0	0.0884212	0	0	0.000476639	0	0	0	0	0.0613448	0	0.0656575	0	0.00228598	0	0	0	0	0.00496579	0	0
s__Methanobrevibacter_smithii	4.07353	0	0	0.155934	0	0	0.00485234	0.558328	0.00147783	0	0	0	0	0	0	0	0	0	0	0	0	0.00104514	0	0	0	0.398573	0.0298296	0.286469	0	0	0	0	0	0	0	6.44556	0	0	0.0062656	0	0	0.818656	0	0	0	0	2.27126	0	0
s__Methanosphaera_stadtmanae	0.21397	0	0	0	0	0	0	0	0	0	0	0	0	0	0	0	0	0	0	0	0	0	0	0.021467	0	0.0111033	0.0083596	0	0	0	0	0	0	0	0	0	0	0	0	0	0	0.017597	0	0	0	0	0.0486242	0	0
s__Mitsuokella_multacida	0	0	0	0	0	0	0	0	0	0	0	0	0	0	0	0	0	0	0	0	0	0	0	0	0	0	0	0	0	0	0	0	0	0	0	0	0	0	0	0	0	0	0	0	0	0	0	0	0
s__Morganella_morganii	0	0	0	0	0	0	0	0	0	0	0	0	0	0	0	0	0	0	0	0	0	0	0	0	0	0	0	0	0	0	0	0	0	0	0	0	0	0	0	0	0	0	0	0	0	0	0	0	0
s__Odoribacter_laneus	0	0	0	0	0	0	0	0	0	0	0	0	0	0	0	0	0	0	0	0	0	0	0	0	0	0	0	0	0	0	0	0	0	0	0	0	0	0	0	0	0	0	0	0	0	0	0	0	0
s__Odoribacter_splanchnicus	0	0.584484	0.202937	0	0	0.166256	0.653628	0	0	0	0	0	0	0	0	0.126156	0	0.0396236	0	0	0.361133	0	1.56802	0.498316	0	0	0	1.08243	0	0.224433	0	0	0	0.14508	0.799104	0.151883	0	0	0	0.0684005	0	0.0687421	0.883477	0	0	0	0.12981	0.195089	0.359744
s__Oribacterium_sinus	0.0359767	0	0	0	0.00599346	0	0	0	0	0	0.0838638	0	0.0107214	0	0.0209031	0.0195846	0.0136129	0.0161901	0	0	0	0.0129983	0.00556557	0.00936014	0	0.0124783	0	0	0	0.0371874	0	0	0.037401	0	0	0.041465	0	0.0226762	0	0.000698593	0.109805	0.0161746	0.00148531	0	0	0.0072482	0.0145224	0	0
s__Oscillibacter_sp_KLE_1728	0	0	0	0	0	0	0	0	0	0	0	0	0	0	0	0	0	0	0	0	0	0	0	0	0	0	0	0	0	0	0	0	0	0	0	0	0	0	0	0	0	0	0	0	0	0	0	0	0
s__Oscillibacter_sp_KLE_1745	0	0	0	0	0	0	0	0	0	0	0	0	0	0	0	0	0	0	0	0	0	0	0	0	0	0	0	0	0	0	0	0	0	0	0	0	0	0	0	0	0	0	0	0	0	0	0	0	0
s__Oxalobacter_formigenes	0	0	0	0.000626158	0	0	0.0402348	0	0	0	0	0	0	0	0	0	0	0	0	0	0	0	0	0.149703	0	0	0	0.00303821	0	0	0	0	0	0.00760381	0	0	0	0	0.129489	0	0	0.00934713	0	0	0	0	0.0215353	0	0.0529101
s__Parabacteroides_distasonis	0.0148221	0.667553	0.0595616	0.0482552	0.0166761	0.0107592	0.0323524	0.503904	0.0105877	0.00718531	0.000265465	0	0.00588343	0.00391005	0.0618	1.06775	0.102691	0.0434924	0.514435	0.0295666	0.206146	0.017676	0.056972	0.79336	3.1286	0.00980071	0.0255508	0.053648	0.0334194	0.00447686	0.0276374	0.00423606	0.0266512	0.114979	0.639391	0.0327996	0.00605595	0.00393222	0.0694571	0.158262	0.00816691	0.0345539	0.0112026	0.0233181	0.0339429	0.0075772	0.00765137	0.21094	0.0581169
s__Parabacteroides_goldsteinii	0	0.0100133	0.000551709	0.0110142	0	0	0	0.0574439	0	0	0	0	0	0	0.0635163	0.00721243	0.000576517	0	0.00424238	0	1.24482	0	0.0152146	0.155468	0	0	0.00239063	0.0907817	0	0	0	0	0	0	0.0128303	0	0	0	0.00436986	0.000133555	0	0.00330198	0	0	0.486096	0	0.017208	0.0817845	0.0114448
s__Parabacteroides_johnsonii	0	0	0	0.0308768	0	0	0	0.0205415	0	0	0	0	0	0	0	0.0105326	0	0	0	0	0.0108089	0	0.0202413	0	0	0	0	0	0	0	0	0	0	0	0	0.000603089	0	0	0	0	0	0	0	0	0	0	0	0.0629982	0.00164755
s__Parabacteroides_merdae	0.0265047	0.389746	2.12539	0.00174503	0.0163035	0.0969203	0.357771	0.50207	0.0115494	4.24408	0	0	0.10912	0.00870341	0.0563052	1.24928	0.00230607	0.316316	0.00602541	0.0444638	0.00152469	0.0306337	0.228852	0.000895933	0	0.102442	0.00849664	2.267	0.135632	8.32674	0.069382	0.0143287	0.0810084	0	0.726801	0.0407773	0	0	0.0330417	0	0	0.0400911	0.499336	0.0249949	0	0	0.0834455	0	0.177168
s__Paraprevotella_clara	0	0.648335	0	0.0109424	0	0	0	0	0	0	0	0	0	0	0	0	0	0	0	0	0	0	0	0	0	0	0.0218964	0	0	0	0	0	0	0	0	0	0	0	0	0	0	0.0189787	0	0.00736222	0	0	0	0	0
s__Paraprevotella_xylaniphila	0	0.00304498	0	0.000718542	0	0	0	0	0	0	0	0	0	0	0	0	0	0	0	0	0	0	0	0	0	0	0	0	0	0	0	0	0	0	1.51207	0	0	0	0	0	0	0	0	0	0	0	0	0	0
s__Parascardovia_denticolens	0	0	0	0	0.00129393	0	0	0.00149756	0	0	0	0	0	0	0	0	0	0	0	0	0	0	0	0	0	0.00155075	0	0	0	0	0	0	0	0	0	0	0	0	0	0	0	0	0	0	0	0	0	0	0
s__Parasutterella_excrementihominis	0	0	0	0.00527615	0	0.00666463	0	0	0	0	0	0	0	0	0	0	0	0	0	0	0.0402544	0	0.00383475	0	0	0	0	0.019215	0	0	0.00120381	0	0	0	0	0	0.00242238	0	0.00243127	0.05636	0	0	0	0	0	0	0	0	0
s__Parvimonas_micra	0.0119175	0	0	0	0.0044511	0	0	0	0	0	0	0	0.0152928	0	0	0	0	0.0304142	0	0	0.0642274	0	0	0.0321121	0	0.00363908	0	0	0	0	0	0	0.00212967	0	0	0	0	0	0.00704746	0.00175676	0	0	0	0	0	0.00557238	0	0	0
s__Pediococcus_pentosaceus	0	0	0	0	0	0	0	0	0	0	0	0	0.0090609	0	0	0	0	0	0	0	0	0	0	0	0	0	0	0	0	0	0	0	0	0	0	0	0	0	0	0	0	0	0	0	0	0	0	0	0
s__Peptoniphilus_harei	0	0	0	0	0.0177319	0	0	0	0	0	0	0	0	0	0	0	0	0	0	0	0.00349861	0	0	0	0	0	0	0	0	0.00220636	0	0	0	0	0.0315552	0	0	0	0	0	0	0	0	0	0	0	0	0	0
s__Peptoniphilus_lacrimalis	0	0	0	0	0	0	0	0	0	0	0	0	0	0	0	0	0	0	0	0	0.00491439	0	0	0	0	0	0	0	0	0	0	0	0	0	0.00394698	0	0	0	0	0	0	0	0	0	0	0	0	0	0
s__Peptostreptococcus_anaerobius	0	0	0	0	0.00122146	0	0	0	0	0	0	0	0	0	0	0	0	0	0	0	0	0	0	0	0	0	0	0	0	0	0	0	0	0	0.0296797	0	0	0.00249849	0	0	0	0	0	0	0.00568335	0	0	0	0
s__Peptostreptococcus_stomatis	0.0443275	0	0	0	0.0133533	0	0	0.000736301	0	0	0	0	0.118899	0	0	0.00215363	0	0	0	0	0.0800732	0.019746	0.00984599	0.000943087	0	0.00149905	0	0	0	0	0	0	0.00344803	0	0	0.000952246	0	0.00618824	0.00454122	0	0	0	0	0	0	0.00616869	0	0	0
s__Phascolarctobacterium_succinatutens	0.0174277	0	0	0	0	0	0.000926734	0	0	0	0	0	0	0	0	0	0	0	0	0	0	0	0	0	0	0.00979038	0	5.3522	0	0	0	0.036545	0	0.0155742	0.00197864	0	0	0	0.0938127	0	0	0	0	0.102468	0.0343882	0	0	9.71293	0.000729448
s__Porphyromonas_asaccharolytica	0	0	0	0	0	0	0	0	0	0	0	0	0	0	0	0	0	0	0	0	0	0	0	0	0	0	0	0	0	0	0	0	0	0	0.00624509	0	0	0	0	0	0	0	0	0	0.00168929	0	0	0	0.0853957
s__Porphyromonas_bennonis	0.00068344	0	0	0	0	0.00246112	0	0	0	0	0	0	0	0	0	0	0	0	0	0	0	0	0	0.00214552	0	0	0	0	0	0	0	0	0	0	0	0	0	0	0	0	0	0	0	0	0.00147977	0	0	0	0.004427
s__Porphyromonas_somerae	0	0	0	0	0	0	0	0	0	0	0	0	0	0	0	0	0	0	0	0	0	0	0	0	0	0	0	0	0	0	0	0	0	0	0	0	0	0	0	0	0	0	0	0	0	0	0	0	0
s__Porphyromonas_uenonis	0	0	0	0	0	0	0	0	0	0	0	0	0	0	0	0	0	0	0	0	0.00680663	0	0	0	0	0	0	0	0	0	0	0	0	0	0	0	0	0	0	0	0	0	0	0	0	0	0	0	0.00232669
s__Prevotella_bivia	0.00777413	0	0.000827564	0	0	0	0	0	0	0	0	0	0	0	0	0	0	0	0	0	0.996641	0	0	0.0876482	0	0	0	0	0	0	0	0	0	0.000806465	0.00846076	0	0	0.00614607	0	0	0	0	0	0	0	0	0	0	0
s__Prevotella_buccalis	0	0	0	0	0	0	0	0	0	0	0	0	0	0	0	0	0	0	0	0	0	0	0	0	0	0	0	0	0	0	0	0	0	0	0	0	0	0	0	0	0	0	0	0.00516141	0	0	0	0	0
s__Prevotella_copri	0.134296	0.451079	0.000931009	0	0.464395	5.52968	0.732755	0.01842	0	0	0.0030817	0.547025	0.185779	0	0	0	0.00437682	0	0.00304345	0	0	0.916281	0.00329582	0.00083699	0	0.020873	0.00586238	0.460728	0	0.00427162	0	0.178971	0.106017	0.0909524	0.0450863	0	0	0.576128	0.0492466	0.000801328	0	0.0534006	1.27068	0.0697708	0.175202	0	0.00599948	32.6271	0.265922
s__Prevotella_disiens	0	0	0	0	0	0	0	0	0	0	0	0	0	0	0	0	0	0	0	0	0	0	0	0	0	0	0	0	0	0	0	0	0	0	0.521672	0	0	0	0	0	0	0	0	0	0.00220001	0	0	0	0
s__Prevotella_stercorea	0.00506173	0	0	0	0	0	0	0	0	0	0	0	0.000973739	0	0	0	0	0	0	0	0	0	0	0	0	0	0	0	0	0	0	0.00523097	0	0.00263934	0	0	0	0	0.00127454	0	0	0	0.00554376	0	0.00756906	0	0	2.23837	0
s__Prevotella_timonensis	0	0	0	0	0	0	0	0	0	0	0	0	0	0	0	0	0	0	0	0	0	0	0	0	0	0	0	0	0	0	0	0	0	0	0.0199822	0	0	0	0	0	0	0	0	0.0907571	0	0	0	0	0
s__Propionibacterium_freudenreichii	0	0	0	0	0	0	0	0	0	0	0	0	0	0	0	0	0	0	0	0	0	0	0	0	0	0	0	0	0	0	0	0	0	0	0	0	0	0	0	0	0	0	0	0	0	0	0	0	0
s__Proteus_mirabilis	0	0	0	0	0	0	0	0	0	0	0	0	0	0	0	0	0	0	0	0	0.0126195	0	0.0156603	0	0	0	0	0	0	0	0	0	0	0	0	0	0	0	0	0	0	0	0	0	0	0	0	0	0
s__Pseudoflavonifractor_capillosus	0	0.000363055	0	0	0	0	0	0	0	0.00444855	0	0	0	0	0.00128083	0	0	0	0	0	0	0	0	0.0445962	0	0	0	0.000459107	0	0.0131227	0	0	0	0	0	0	0	0	0	0	0	0	0	0	0	0	0	0	0
s__Pyramidobacter_piscolens	0	0	0	0.0545476	0	0	0	0.0246723	0	0	0	0	0	0.306409	0	0	0	0	0	0	0	0	0.00525465	0.0382658	0	0	0	0	0	0	0	0	0	0	0	0	0	0	0.10403	0	0	0	0	0	0	0	0	0	0
s__Raoultella_ornithinolytica	0	0	0	0	0	0.0282484	0	0	0	0	0	0	0.00273672	0	0	0	0	0.0289424	0	0	0	0	0	0	0	0	0	0	0	0	0	0	0	0	0	0	0	0	0	0	0	0	0	0	0	0	0	0	0
s__Roseburia_hominis	0.825168	0	0	0.00336688	1.13844	0.0292612	0.941582	0.0236864	0	0	0	0.647879	0.345257	1.28415	0.0638877	0.44449	0.00754179	0.0758304	0.00324327	0.334695	0.0763568	0	2.08852	0.663674	0	0.000423871	0.150716	2.16245	0	0.00123146	0.714122	0.0454992	0.00137921	0.961002	0	1.71458	0.088304	0	0.0541305	2.95878	0	1.75053	1.19144	0.0013362	0	0	3.97215	0.0663498	1.08275
s__Roseburia_intestinalis	0.081041	0	0	0	0.00948188	2.83928	0.409418	0.00421813	0.121253	0	0	1.59973	0.439956	0.566758	0.0060327	0	0	2.76685	0	1.4367	0.0310655	0	0.0519454	0.0570214	0	0	5.78646	0	0	0.0939884	0	0.232491	0.0218443	4.03933	0.00769816	0.187994	0.610614	0.247625	0.00283826	0.00621543	0	0	0.0198843	0	0.000392858	0.103634	0	0.490173	0
s__Roseburia_inulinivorans	0.588314	0.0322065	30.7618	0.0154076	0.99861	0.427146	0.249354	2.19562	0.0132195	0.0578946	0.0145429	0.654282	0.484297	10.2316	0.106693	10.4306	0.0232372	1.61311	0.01036	0	0.318727	0	0.0461829	6.23762	0	29.1453	0.15664	0.016987	0	0.0450893	8.01868	0.257917	0.645116	1.0212	2.86438	0.601068	1.52078	0	0.00589074	0.328626	0	0.355181	0.140832	0.011397	0.0369025	0.399679	0.73977	6.98996	3.91534
s__Rothia_dentocariosa	0.00017086	0	0	0	0	0	0	0	0	0	0	0	0.00254197	0	0.000166508	0.0021312	0	0	0	0	0	0	0	0.0359316	0	0	0	0	0	0.0172917	0	0	0.00810287	0	0	0	0	0.00893974	0	0.00714003	0.00248959	0.00207262	0	0	0	0	0.00179376	0	0
s__Rothia_mucilaginosa	0.218936	0.00110088	0.00271257	0.00161159	0.0102789	0	0.0164209	0.00469236	0	0	0.0911237	0.000471934	0.0336196	0.00167237	0.0114762	0.106986	0.0236019	0.211743	0	0.00414098	0	0.0051851	0.0326472	0.00696706	0	0.0313457	0.0338191	0.01935	0	0	0	0.00107696	0.00379283	0.0140136	0	0.208965	0.00420837	0.0603222	0.0254159	0.186524	0.912665	0.00671571	0.0112549	0	0	0.171788	0.0229338	0.0129263	0
s__Ruminococcaceae_bacterium_D16	0.14899	0	0.484562	0.00422913	0	0	0.00206172	0.0295269	0	1.45405	0	0	0	0.0209635	0	0	0.000694174	0	0	0.66999	0.503446	0	0	0.101394	0	0	0.00234495	0	0	0.384984	0	0	0.00480696	0.0572066	0	0	0	0	0	0	0	0	0	0	0	0	0.000192551	0.0487804	0
s__Ruminococcus_albus	0	0.000527016	0	0	0	0.000490046	0.000395684	0	0	0	0	0	0	0	0	0.000190686	0	0	0	0	0.00615319	0	0	0	0	0.000692666	0	0	0	0.000410486	0.000426349	0.00555919	0	0	0	0.0135219	0	0	0	0.00143828	0	0.00213358	0	0	0	0	0.00355712	0	0
s__Ruminococcus_bromii	22.242	9.80922	14.5928	0.285025	6.92884	6.77111	0.192427	0.858314	0.0923341	6.9062	0.140108	0.00142653	0.0510137	0.0395834	4.68719	0.0607167	0.0399444	0.0132149	0.0152172	0	6.15479	24.8925	7.49367	12.5429	0.0222059	0.117939	0.443409	3.25811	0.00827383	0.165862	11.667	60.1683	0.0690214	14.435	1.85577	0.146498	32.204	0.723297	0.102349	17.184	24.4068	31.7746	0.275724	0.107892	0.0176786	0.00487326	6.48417	0.0152959	3.1946
s__Ruminococcus_callidus	0.057441	0	0	0.00044139	0.000693544	0.582273	0	0	0	0	0	0.0413907	0.128482	0.702338	0.000230549	0.399533	0	0	0	0	0	0	0	0.128637	0	0.000775373	0.051726	0.306576	0	0.0153676	0.090386	1.92035	0.0199986	3.96439	0.0118513	0	0	0	0.00961797	0.103505	0	0.0927804	0	0.00398241	0	0.130745	0.231132	0	0.0636003
s__Ruminococcus_champanellensis	0	0	0	0.000328476	0	0	0	0	0	0	0	0	0	0	0	0	0	0	0	0	0	0	0	0	0	0	0	0	0	0	0	0	0	0	0	0	0	0	0	0	0	0	0	0	0	0	0	0	0
s__Ruminococcus_flavefaciens	0	0	0	0	0	0	0	0	0	0	0	0	0	0	0	0	0	0	0	0	0	0	0	0	0	0	0	0	0	0	0	0	0	0	0	0	0	0	0	0	0	0	0	0	0	0	0	0	0
s__Ruminococcus_gnavus	6.65891	0.161981	3.97306	0.921294	3.01328	0.0570196	2.53606	16.6915	0.933554	0.266311	6.79474	0	11.0706	0.239503	4.86047	0.0485577	28.9881	6.88184	35.8384	19.8731	0.0931828	0.333997	0.0577182	1.08302	2.72375	5.05374	0.562255	0.00436152	1.8474	8.36659	2.08209	0.0481044	5.75253	0.0453191	1.31732	0.027266	1.74604	6.77501	10.6173	0.479266	7.6809	1.51418	0.0168091	10.9734	2.8895	16.2059	0.235449	0.638564	0.0549601
s__Ruminococcus_lactaris	0.00461322	0	0	0	0.000693544	0.702607	0.00978797	0.00302008	0.590191	0	0	0.409939	0.00391546	0	0.00430358	0	0	0	0.017154	0	0	0	2.76846	3.73061	0	0.000630637	1.78177	0.148076	0	0.00495148	0.285365	0.00953882	0	1.01035	0.00192712	0	0	0	0.00860048	0.341253	0	0.621208	1.07155	0.00309161	0	0	1.56937	0.485914	0.173684
s__Ruminococcus_obeum	0.883271	0.290807	0.264096	0.0202731	3.67866	0.776538	13.5865	0.104829	0.22291	0.00148989	0.0063827	2.02233	0.961993	1.28474	0.112828	0.528178	0.02219	0.0730865	0.000691693	1.16711	0.191484	1.01947	0.448625	0.687581	0.0026887	0.150888	9.57345	0.466196	0.00341283	0.537916	3.43445	10.3142	1.07674	0.635525	0.128241	1.93076	1.93542	0.448705	0.0425204	1.38068	16.0104	0.174842	0.131262	0.262315	0.00713692	2.66548	0.21891	0.0575224	0.114209
s__Ruminococcus_sp_5_1_39BFAA	2.54648	0	0	0	2.18394	0.629829	1.96525	0.737436	2.00409	0	0	1.25037	2.0705	0	0	1.19916	0	0	0	1.345	0	0	1.33608	0	0	0	3.78518	0	0	0	3.25872	5.09643	2.57561	0.738523	0	0.529417	2.58507	0	0	0.710243	0	1.00855	0	0.308453	0	14.8005	0	0	0
s__Ruminococcus_sp_JC304	0	0	0	0	0	0	0	0	0	0	0	0	0.410897	0	0	0	0	0	0	0	0	0.539646	0	0	0	0	0	0	0	0	0	0	0	0	0	0	0	0	0	0	0	0	0	0	0	0	0	0	0
s__Ruminococcus_torques	1.82311	3.00684	11.6576	0.139377	11.6818	1.96928	6.9785	2.47112	0.298319	0.8168	0.582026	0.715719	2.38521	7.25588	4.92844	4.94918	1.75787	0.674021	1.09626	6.84972	1.57616	4.00926	1.32219	9.38458	0.147364	1.7698	0.806618	5.77546	0.412739	3.42895	12.596	2.78861	3.61917	1.17519	1.52211	1.42263	0.25204	0.398156	2.35001	3.16557	1.31104	1.23098	1.37275	7.76122	0.154721	17.2834	0.925096	4.29511	3.0971
s__Saccharomyces_cerevisiae	0	0	0	0.00207351	0	0	0.00213461	0	0	0	0	0	0	0	0	0	0	0	0.0100065	0.000113877	0	0	0	0	0	0	0	0	0	0	0	0	0.0121492	0	0	0	0	0	0	0	0	0	0	0.0129166	0	0	0	0	0
s__Scardovia_wiggsiae	0	0.00763587	0	0.0227675	0	0	0	0	0	0	0	0	0	0.00764345	0	0	0.00356499	0.000462573	0	0.303751	0	0	0.0178575	0.00162683	0	0.00168514	0	0	0	0.08828	0	0.00812339	0	0	0.000917184	0	0.0234437	0	0	0	0	0.0351127	0	0	0	0	0	0	0
s__Shigella_flexneri	0	0	0	0	0	0	0	0	0	0	0	0	0	0	0	0	0	0	0	0	0	0	0	0	0	0	0	0	0	0	0	0	0	0.00560336	0	0	0	0	0	0	0	0	0	0	0	0	0	0	0
s__Shigella_sonnei	0	0	0	0	0	0	0	0	0	0	0	0	0	0	0	0.00501393	0	0.0037952	0	0	0	0	0	0.00745039	0	0	0	0	0	0	0	0	0	0	0	0.00992452	0.0447217	0	0	0	0	0	0	0	0	0	0	0	0
s__Slackia_piriformis	0	0	0	0	0	0.0603737	0.355085	0	0	0	0	0	0	0	0	0	0	0	0	0	0	0	0	0	0	0	0	0	0	0.0378673	0	0	0	0	0	0	0	0	0	0.338345	0	0	0	0	0	0	0	0.0214762	0
s__Solobacterium_moorei	0.0430674	0	0.00212638	0.00579966	0.181501	0.00228688	0.00316547	0.0391362	0.00167015	0	0.0059441	0.047676	0.0822143	0.00910383	0.000384249	0.00776205	0.00488275	0.017725	0.0535831	0.0607482	0.000476464	0.0192792	0.00895467	0.0352125	0	0.0102659	0.0543907	0	0	0	0.00142952	0.0228419	0.0673887	0.00230418	0	0.00526909	0.00683604	0.0340617	0.00767938	0.034529	0.0178882	0.0176884	0	0.0178947	0	0.0546237	0.00712438	0.00896619	0
s__Staphylococcus_aureus	0	0	0	0	0	0	0	0	0	0	0	0	0	0	0	0	0	0	0	0	0	0	0	0	0	0	0	0	0	0	0	0	0	0	0	0	0	0	0	0	0	0	0	0	0	0.00362924	0	0	0
s__Streptococcus_agalactiae	0	0	0	0	0	0	0	0	0	0	0	0	0	0	0	0	0	0	0	0	0.0738111	0	0	0	0	0	0	0.191043	0	0	0	0	0	0	0	0	0	0	0.000514101	0	0	0	0	0	0	0	0	0	0
s__Streptococcus_anginosus	2.33732	0.0458972	0	0.00966952	0	0.0142222	0.0686095	0.00500435	0.0253559	0	0.843578	0	4.63247	0	0.0913231	0.237079	0.198016	0.534261	0.0004765	0	0.19633	0.582567	1.1217	0.157189	0	1.34941	0.0335145	0.00473961	0.00338245	0.135075	0	0.118107	1.6127	0	0.0187353	0.599301	0.00533745	0.000179217	0.00898605	0.00978031	2.38176	1.19775	0.463699	0	0	0.0928901	0.16683	0.0083044	0.0117341
s__Streptococcus_australis	0.285411	0.0336236	0.0227465	0.0310205	0.0245949	0.0275406	0.0107355	0.010121	0.0134118	0	0.116458	0.104501	0.332455	0.0145567	0.0328404	0.126952	0.056181	0.05082	0	0.0130337	0	0.0643114	0.465259	0.0136158	0	0.0268176	0.144885	0.0418463	0.00272419	0.00386113	0.0176809	0.0150672	0.0382427	0.0158046	0	0.1808	0.0157249	0.0134307	0.0648945	0.0749858	0.432267	0.00181863	0	0.085124	0.000707144	0.116948	0.00899922	0.0329081	0
s__Streptococcus_constellatus	0.00501901	0	0	0	0.000248434	0	0	0	0	0	0	0	0.191068	0	0.00111432	0.0128769	0	0	0.00272066	0	0	0	0	0	0	0.0347057	0	0	0	0	0	0	0.0158812	0	0	0	0	0.00226656	0	0	0	0.0407921	0	0	0	0	0	0	0
s__Streptococcus_cristatus	0.030616	0	0	0.000338741	0	0.00530339	0.00205131	0.000574065	0	0	0	0.000536288	0.191888	0	0.0230037	0.0322372	0	0.0446068	0	0.0014597	0	0.0157582	0.0985843	0.00559958	0	0.00372179	0	0	0	0	0	0.00230778	0.0367317	0	0	0.0155216	0	0	0	0.132722	0.0198904	0.0196595	0.00285556	0	0	0.000483214	0.12376	0	0
s__Streptococcus_gordonii	0.203259	0.0754921	0.0079653	0	0	0.00883172	0	0.0101834	0.0111546	0	0	0.0168716	0.447551	0.0005182	0.0363371	0.0271447	0.0148953	0.0293839	0.0159397	0.0404884	0	0.0101673	0.0368966	0.0391853	0	0.0785091	0	0	0	0	0	0.0687821	0.209589	0.0466912	0	0	0	0.0182801	0	0.00533191	0.0348411	0.012263	0.0392666	0.00568542	0	0.047612	0.0254978	0	0
s__Streptococcus_infantarius	0	0	0	0	0	0.1406	0.0069453	0	0	0	1.11255	0	0.00278797	0.0563307	0	3.01475	0	0.0255151	0	0	0	0.00911197	0.0473644	0	0	0	0	0	0	0.00183436	0	0	0	0	0	0	0.00693868	2.35954	0	0	6.48255	0	0	0	0	0.000616868	0	0	0
s__Streptococcus_infantis	0.0872988	0	0	0.00598443	0.0323067	0.015725	0.208088	0.0224384	0.00146771	0	0.265015	0.0169574	0.289149	0.0190203	0.00517455	0.11679	0.0306966	0.17623	0	0.0090584	0	0.00615921	0.0222208	0.0104801	0	0.0310253	0.0217441	0.0634918	0.0052357	0.21598	0.00274619	0.00435914	0.296987	0.038836	0	0.0920398	0.00257635	0.0226445	0.0129061	0.407167	1.27267	0.163981	0.00910014	0.00440161	0	0.0521665	0.114882	0.00618027	0
s__Streptococcus_intermedius	0.00677033	0	0	0	0	0.000228688	0	0.00109821	0	0	0	0	0.0791086	0	0	0	0	0	0	0	0	0.0116589	0.0186452	0	0	0.0063167	0	0.269766	0	0	0	0	0.0291156	0	0	0.00251816	0.000133436	0	0.00501248	0.00746878	0	0	0	0	0	0.00568547	0.000658727	0	0
s__Streptococcus_lutetiensis	0	0	0	0	0	0	0	0	0	0	0	0	0	0	0	0.0142005	0	0.0211627	0	0	0	0	0	0	0	0	0	0	0	0	0	0	0	0	0	0	0	0.000759035	0	0	0.259405	0	0	0	0	0	0	0	0
s__Streptococcus_macedonicus	0	0	0	0	0	0	0	0	0	0	0	0	0.00158873	0	0	0.0146492	0	0.0426513	0	0.0227443	0	0	0	0	0	0	0	0	0	0	0	0	0.0317827	0	0	0	0.00219657	0	0	0	0	0	0	0	0	0	0	0	0
s__Streptococcus_mitis_oralis_pneumoniae	0.0963864	0.00801064	0.0186547	0.00167318	0.0110139	0.0151261	0.0130159	0.0112067	0.0130677	0	0.0676589	0.0120236	0.242307	0	0.0316749	0.156531	0.0829597	0.0298044	0.0189831	0.01586	0	0.0278128	0.0258483	0.00579999	0	0.13873	0.0749166	0.00976278	0.00150894	0	0.0435879	0.0191392	0.094476	0.00945763	0	0.130849	0.00330511	0.0120918	0.0214209	0.00656472	0.0429553	0.0169468	0.0852902	0.0488107	0	0.0936818	0.0386419	0.0210172	0
s__Streptococcus_mutans	0.017417	0.0164078	0	0	0	0	0	0	0	0	0	0	0	0	0	0	0	0.0353448	0	0	0	0	0.0941484	0	0	0.123925	0	0	0	0.121042	0	0	0.165617	0	0	0	0	0	0	0	0.00155435	0	0.00744747	0	0	0	0	0	0
s__Streptococcus_oligofermentans	0.114765	0	0	0.000328476	0	0.00308185	0	0	0	0	0	0	0.155398	0	0.00213898	0	0	0.00905171	0	0	0	0.00574318	0.0241486	0	0	0.00182988	0	0	0	0	0	0.00184622	0.0354031	0	0	0	0	0	0	0.00799273	0.0231044	0.011755	0	0	0	0.00867728	0.0104687	0	0
s__Streptococcus_parasanguinis	0.0519521	0.569318	0.00602282	0	0.0194089	0.00384414	1.57049	0.116585	0.107649	0	0.567252	0.174808	10.7647	0.151256	0.165252	1.37268	1.79465	0.348191	0.158598	3.09268	0.0245992	2.67798	0.25269	0.564072	0.00557022	0.995672	0.135429	0.686878	0.0340878	9.55229	0.0587358	0.0473967	19.931	0.0648209	0.0372954	0.0886541	0.107283	0.258599	0.018754	5.09393	0	1.6564	0.687447	0.130686	0	0.490626	1.1908	0.058878	0.0779503
s__Streptococcus_pasteurianus	0	0	0	0	0	0	0	1.6909	0	0	0	0	0	0	0.00517455	0	0	0	0	0.140742	0	0	0	0	0	0.00205732	0	0	0	0	0	0	0	0	0	0	0	0	0	0	0	0.0058318	0	0	0.504443	0.00636403	0	0.0383412	0
s__Streptococcus_peroris	0.0564479	0	0	0	0	0	0	0.00185947	0	0	0.0500574	0	0.108147	0	0	0.00167131	0	0.0111648	0	0	0	0	0	0	0	0.00802253	0	0.00788584	0	0	0	0	0.0722971	0	0	0	0	0	0	0.00364707	0.0130934	0.00606547	0	0	0	0	0.00827969	0	0
s__Streptococcus_salivarius	12.7165	0.810902	0.150663	0.394202	0.390237	0.00880994	1.16374	0.704078	0.231837	0	1.54097	0.345648	16.8504	0.313476	0.331747	16.0873	2.09493	26.4882	0.653296	4.19438	0.0622671	38.8412	11.0711	0.521822	0.00243161	10.767	1.13059	9.87268	0.0153324	1.95019	0.249753	0.901224	40.9308	0.322334	0.0327095	10.3897	0.669152	2.30686	0.2183	6.56401	2.33502	3.84261	2.07233	1.27849	0.00242262	2.06077	1.09349	0.0727543	0.341772
s__Streptococcus_sanguinis	0.123671	0.0368091	0.0423092	0.00855065	0.153584	0.0164547	0.0823439	0.0243478	0.00290505	0	1.00652	0.023543	1.07469	0	0.010554	0.0318334	0.123116	0.0228343	0.00144487	0.0420413	0	0.0333734	0.095589	0.0716275	0	0.0667027	0.0229318	0	0.00279508	0	0.0216936	0.0380732	0.0797407	0.0367936	0	0.305565	0	0.0510135	0.00158514	0.101625	0.281495	0.0455266	0.00539732	0.000340601	0	1.95784	0.0290448	0.0112291	0
s__Streptococcus_sobrinus	0	0.0597519	0	0	0	0	0	0	0	0	0	0	0	0	0	0	0	0	0	0.688562	0	0	0	0	0	0.064542	0	0	0	0.0264891	0	0	0	0	0	0	0	0	0	0	0	0	0	0	0	0	0	0	0
s__Streptococcus_thermophilus	0.0655568	0	0	0	0	0.00322341	0	0	0.00119441	0	0	0	0.00489944	0	0	0.000998299	0.0623345	0	0	0	0	0.00260777	0.0133491	0	0	0.000754696	0	0	0	0.0245778	0	0	0.00955307	0.00205282	0	0	0	0.00229819	0	0	0.00125138	0	0	0.0016244	0	0.00111036	0	0	0
s__Streptococcus_tigurinus	0.0329439	0	0	0	0	0.00787341	0	0	0	0	0	0	0.140823	0	0.00251042	0	0.00615344	0.0168839	0	0.0127335	0	0.00570259	0.0319839	0	0	0	0	0	0	0	0	0.00109748	0.0249069	0	0	0.0113635	0	0	0	0.0124	0	0.0213358	0.0163802	0	0	0	0.0330275	0	0
s__Streptococcus_vestibularis	7.80043	0.220445	0.0100342	0.0188463	0	0.00988804	0.0266254	0.0127417	0.0161853	0	0	0.0721951	4.55574	0.00819698	0	0	0.0208487	0.166253	0.00866922	0.00571455	0	0.0515263	0.42346	0.394505	0	1.15135	0	0.292964	0	0	0.00874015	0.0473146	0.669942	0.00649361	0	0.0244621	0	0.0507604	0.00699391	0.556317	0.0491859	0.371173	0.1733	0.102835	0	0	0.228092	0	0
s__Subdoligranulum_sp_4_3_54A2FAA	0.127141	0.36548	0.212144	0	1.09009	0	0.995978	0.291575	0	0	0	0	0.291445	0.368228	0.322871	0.126919	0	0.189697	0	0.599718	2.66134	0	0.343283	0.947567	0	0	0	0	0	1.44095	0	0.116312	0.0905311	2.31142	0	0.289335	0	0	1.2594	0.142184	0	0.975383	0.198519	0	8.10643	5.31709	0.554871	1.04283	0.410742
s__Subdoligranulum_variabile	0.000501901	0.00354857	0	0	0.00126287	0.000936533	0.00920486	0	0	0.00663584	0	0.00477296	0.00198848	0.00383939	0	0	0	0	0	0	0	0	0.003358	0.245344	0	0.000940786	0	0	0	0.387409	0.0070473	0.0196623	0	0	0	0.00815757	0	0	0	0	0	0	0	0	0	0	0	0	0
s__Succinatimonas_hippei	0	0	0	0	0	0	0	0	0	0	0	0	0	0	0.00112713	0	0	0	0.0220266	0	0	0	0	0.202127	0	0	0	0	0	0	0	0	0	0	0	0	0	0	0	0	0	0	0	0	0	0	0	0.0024657	0
s__Sutterella_wadsworthensis	0.0313742	0	0	0	0	0	0.0110479	0	0	0	0	0	0	0	0	0	0	0	0	0	0	0	0	0.283964	0	0	0	0	0	0	0	0	0.00444187	0	0	0	0	0	0	0	0	0	0	0	0	0	0	0	0
s__Turicibacter_sanguinis	0	0	0	0	0	0	0	0	0	0	0	0	0	0	0	0	0	0	0	0	0	0	0	0	0	0	0	0	0	0	0	0	0	0	0	0.0029308	0	0	0	0	0	0	0	0	0	0	0	0.000992686	0
s__Varibaculum_cambriense	0	0	0	0	0	0	0	0	0	0	0	0	0	0	0	0	0	0	0	0	0	0	0	0	0	0	0	0	0	0	0	0	0	0	0	0	0	0	0	0	0	0	0	0	0	0	0	0	0
s__Veillonella_atypica	0.00342788	4.50212	0	0.00139602	0.0129392	0.0112711	0	0.0273679	0	0	0.746129	0	0.0655583	0.0627493	0.00735196	0.448685	0.00734177	0.0910533	0.0455441	0.22528	0.0138991	0.0869696	0.00431151	0.0879075	0	0.183722	0	0.110321	0.00360524	0.892819	0	0	0.0793858	0	0	0.00240178	0	0.0940676	0.00417707	0.0883104	0.00918119	0.0276655	0.861155	0	0	0	0.0692069	0.0857873	0
s__Veillonella_dispar	0.00199693	0.122268	0	0.00176556	0.000238082	0	0	0.00861097	0	0	0.183875	0	0.0266907	0	0	0	0.00530631	0.125326	0.0524303	0.013541	0	0.0587205	0.00171009	0.0514808	0.00359922	0.00536558	0.00398946	0.109524	0.0172667	0.88779	0	0	0.0818603	0.000513205	0	0	0	0.0876474	0.0012317	0.0102632	0.00941829	0.0229208	0.111315	0	0	0	0.0515023	0.00256177	0
s__Veillonella_parvula	0.134307	1.75344	0.00401139	0.145084	0.0163449	0.134893	0.0116102	0.0301634	0.000293542	0	0.554221	0	0.0948627	0.0451305	0.0458793	0.0319343	0.0654288	0.241926	1.05625	0.102427	0.184283	0.0600497	0.0783223	0.379781	0.0952614	1.97636	0.0309107	0.0105055	2.63597	10.6295	0	0.0106466	0.113146	0.159722	0.00555463	0.0880721	0	0.662374	0.0497607	0.328287	0.118921	0.0448358	1.11494	0.0192571	0	0	0.180623	0.0673532	0
s__Weissella_cibaria	0.337587	0	0	0	0	0	0	0	0	0	0	0	0.218589	0	0	0	0	0.019796	0	0	0	0.246551	0	0	0	0	0	0	0	0	0	0	0.0168953	0	0	0	0.0229818	0.00709487	0	0	0	0	0	0	0	0	0	0	0
s__Weissella_confusa	0.120542	0	0	0.000595363	0	0.0229777	0.0201174	0	0.000830015	0	0	0	2.96261	0	0	0	0	0.101692	0	0	0	0.230001	0	0	0	0	0	0	0	0.0287212	0	0	0.179642	0	0	0.0150032	0.167288	0.0644231	0	0	0.283813	0	0	0	0	0.0337838	0	0	0
[truncated: 4,298 more columns]

## Sheet: Validation dataset
Sample Accession or Sample ID	SAMEA2582018	SAMEA2582019	SAMEA2582020	SAMEA2582022	SAMEA2582023	SAMEA2582024	SAMEA2582025	SAMEA2582026	SAMEA2582027	SAMEA2582028	SAMEA2582029	SAMEA2582030	SAMEA2582031	SAMEA2582032	SAMEA2582033	SAMEA2582034	SAMEA2582035	SAMEA2582036	SAMEA2582037	SAMEA2582038	SAMEA2582039	SAMEA2582040	SAMEA2582042	SAMEA2582043	SAMEA2582044	SAMEA2582045	SAMEA2582046	SAMEA2582047	SAMEA2582048	SAMEA2582049	SAMEA2582050	SAMEA2582051	SAMEA2582052	SAMEA2582053	SAMEA2582054	SAMEA2582055	SAMEA2582056	SAMEA2582057	SAMEA2582058	SAMEA2582059	SAMEA2582060	SAMEA2582061	SAMEA2582062	SAMEA2582063	SAMEA2582064	SAMEA2582065	SAMEA2582066	SAMEA2582067	SAMEA2582068
Phenotype_all	LC	LC	LC	LC	LC	LC	LC	LC	LC	LC	LC	LC	LC	LC	LC	LC	LC	LC	LC	LC	LC	LC	LC	LC	LC	LC	LC	LC	LC	LC	LC	LC	LC	LC	LC	LC	LC	LC	LC	LC	LC	LC	LC	LC	LC	LC	LC	LC	LC
Phenotype	Unhealthy	Unhealthy	Unhealthy	Unhealthy	Unhealthy	Unhealthy	Unhealthy	Unhealthy	Unhealthy	Unhealthy	Unhealthy	Unhealthy	Unhealthy	Unhealthy	Unhealthy	Unhealthy	Unhealthy	Unhealthy	Unhealthy	Unhealthy	Unhealthy	Unhealthy	Unhealthy	Unhealthy	Unhealthy	Unhealthy	Unhealthy	Unhealthy	Unhealthy	Unhealthy	Unhealthy	Unhealthy	Unhealthy	Unhealthy	Unhealthy	Unhealthy	Unhealthy	Unhealthy	Unhealthy	Unhealthy	Unhealthy	Unhealthy	Unhealthy	Unhealthy	Unhealthy	Unhealthy	Unhealthy	Unhealthy	Unhealthy
s__Abiotrophia_defectiva	0	0	0	0	0	0	0	0	0	0	0	0	0	0	0	0	0	0	0	0	0	0	0	0	0	0	0	0	0	0	0	0	0	0	0	0	0	0	0	0	0	0	0	0	0	0	0	0	0
s__Acidaminococcus_fermentans	0	0	0	0	0	0	0	0.0134655	0	0	0	0	0	0	0	0	0	0	0	0	0	0	0	0	0	0	0	0	0	0	0	0	0	0	0	0	0	0	0	0	0	0	0	0	0	0	0.00478113	0	0
s__Acidaminococcus_intestini	0	0	0	0	0	0	0	0.0135714	0	0	0	0	0	0	0	0	0	0	0	0	0	0	0	0	0	0	0	0	0	0	0	0	0	0	0	0	0	0	0	0	0	0	0	0	0	0	0	0	0
s__Actinomyces_graevenitzii	0	0	0	0	0	0	0	0	0	0	0	0	0	0	0	0	0	0	0	0.0126382	0	0	0	0	0	0	0	0	0	0	0	0	0	0	0	0	0	0	0	0	0	0.00190655	0	0	0	0	0	0.00463166	0
s__Actinomyces_odontolyticus	0	0	0	0	0	0	0	0	0	0	0	0	0	0	0	0	0	0	0.000216106	0	0	0	0	0	0	0	0	0	0	0	0	0	0	0	0	0	0	0	0	0.0386966	0	0	0	0	0	0	0	0.00174369	0
s__Actinomyces_oris	0	0	0	0	0	0	0	0	0	0	0	0	0	0	0	0	0	0	0	0	0	0	0	0	0	0	0	0	0	0	0	0	0	0	0	0	0	0	0	0	0	0	0	0	0	0	0	0	0
s__Actinomyces_turicensis	0	0	0	0	0	0	0	0	0	0	0	0	0	0	0	0	0	0	0	0	0	0	0	0	0	0	0	0	0	0	0	0	0	0	0	0	0	0	0	0	0	0.00163268	0	0	0	0	0	0	0
s__Actinomyces_viscosus	0	0	0	0	0	0	0	0	0	0	0	0	0	0	0	0	0	0	0	0	0	0	0	0	0	0	0	0	0	0	0	0	0	0	0	0	0	0	0	0	0	0	0	0	0	0	0	0	0
s__Adlercreutzia_equolifaciens	0	0	0	0	0	0	0.00878784	0	0	0	0	0	0	0	0	0	0	0	0	0	0	0	0.0100764	0.020331	0	0	0	0	0	0	0	0	0	0.0114308	0	0	0	0	0	0	0	0.176308	0	0	0	0	0	0	0
s__Aggregatibacter_segnis	0.00132797	0	0	0	0	0	0	0	0	0	0	0	0.0230258	0.304451	0.343548	0.340039	0.0836308	0.189145	0	0.012702	0	0	0	0.0017353	0	0	0.00539714	0	0	0	0	0	0	0	0	0	0	0	0	0	0	0	0	0	0	0	0.000893178	0	0
s__Akkermansia_muciniphila	0	0	0	0	0.281395	0.359451	0	0.0740443	0.0140702	0	0	0	0	0	0	0	0	0	10.3307	0	0	0	0.000544671	0.0217193	0	0	0	0.19655	0.0194294	0.193649	0	2.76001	2.24135	5.34196	0	0	0	0	0	0	0	32.8927	0	0	0	0	0	0	0
s__Alistipes_finegoldii	0	0	0.0203466	0	0.783641	0.772256	2.07778	0.0597207	0.00778399	0.0484677	0	0	0	0	0	0.069135	0.288557	0.58988	0.211557	0	1.03481	1.15246	0.74134	0.0295001	0	0	0.00756983	0	0	0	0.412869	0.177226	0.119326	0.271908	0.260618	0.0688473	0.414808	0.928196	0.866694	0	0.229447	0.000905874	0	0	0	0.0190262	0	0	0.558215
s__Alistipes_indistinctus	0	0	0	0	0.0569489	0.141049	0	0.0540209	0.0156361	0.00727343	0	0	0.015641	0	0	0	0	0	0	0	0	0	0.0798258	0	0	0	0	0	0	0	0	0	0	0	0	0	0	0	0	0	0.0242741	0	0	0	0	0	0	0	0
s__Alistipes_onderdonkii	0	0	0.113287	0.109535	0.570034	0.694727	2.28621	0.126254	2.9076	0.0440228	0	0	0	0	0.00740134	0.0668367	0	0	21.2829	0.00938288	0	0	0.427326	0.0861606	0	0	0.0140326	0.0282029	0	0	0.44302	0	0	0	0.00998821	0	0.174079	0.243939	0.308778	0	0.252061	3.41711	0	0	0	0.0127957	0.471598	0	2.38551
s__Alistipes_putredinis	4.07269	1.28809	2.0847	0	4.81574	8.77256	4.20834	0.375434	3.56593	1.6397	0	0	0.0196072	0.0812013	0.150325	0.411844	1.46487	3.50934	6.28422	0.00194041	0	0	0	0.0643853	0	0	0.0406584	0.053985	0	0.0143229	0.016357	8.4472	7.03059	11.2734	4.59556	5.66405	6.38301	1.69384	1.85192	0	6.94724	11.5672	0	0	0	0.0109895	1.75372	6.26504	3.21243
s__Alistipes_senegalensis	0	0	0.00714193	0	0	0.0103309	0	0.0316349	0.00984913	0	0	0	0.000659158	0	0	0	0	0.00253851	0.00282018	0	0	0	0	0	0	0	0	0	0	0	0.0214086	0	0	0	0	0	0	0	0	0	0.0186181	0	0	0	0	0	0.00309985	0	0
s__Alistipes_shahii	0	0	0.0967388	0.805576	1.33459	1.88025	4.32349	0.181938	0.157007	0.533822	0	0	0.0544085	0	0	0.059898	0.455426	1.07015	0	0.00328082	2.64597	2.69252	0	0.0414905	0	0	0	0.113587	0.128538	0.51826	0.610155	1.49651	1.24673	2.01641	0.327522	0.0964461	0.622823	0.209819	0.236267	0	0.602962	0.403441	0	0	0	0.0158805	0	0	1.04112
s__Alistipes_sp_AP11	0	0	0	0	0	0	0	0	0	0	0	0	0	0	0	0	0	0	0.129415	0	0	0	0	0	0	0	0	0	0	0	0	0	0	0	0	0	0	0	0	0	0.789475	0	0	0	0	0	0	0	0
s__Alistipes_sp_HGB5	0	0	0	0	0	0	0	0	0	0	0	0	0	0	0	0	0	0	0	0	0	0	0	0	0	0	0	0	0	0	0	0	0	0	0	0	0	0	0	0	0	0	0	0	0	0	0	0	0
s__Alloscardovia_omnicolens	0	0	0	0	0	0	0	0	0	0	0	0	0	0	0	0	0	0	0	0	0	0	0	0	0	0	0	0	0	0	0	0	0	0	0	0	0	0	0	0	0	0	0	0	0	0	0	0	0
s__Anaerococcus_obesiensis	0	0	0	0	0	0	0	0	0	0	0	0	0	0	0	0	0	0	0	0	0	0	0	0	0	0	0	0	0	0	0	0	0	0	0	0	0	0	0	0	0	0	0	0	0	0	0	0	0
s__Anaerococcus_vaginalis	0	0	0	0	0	0	0	0	0	0	0	0	0	0	0	0	0	0	0	0	0	0	0	0	0	0	0	0	0	0	0	0	0	0	0	0	0	0	0	0	0	0	0	0	0	0	0	0	0
s__Anaerofustis_stercorihominis	0	0	0	0	0	0	0	0	0	0	0	0	0	0	0	0	0	0	0	0	0	0	0	0	0	0	0	0	0	0	0	0	0	0	0	0	0	0	0	0	0	0	0	0	0	0	0	0	0
s__Anaeroglobus_geminatus	0	0	0	0	0	0	0	0	0	0	0	0	0	0.0282784	0.0275438	0	0	0	0	0	0	0	0	0	0	0	0	0	0	0	0.000685496	0	0	0.00495885	0	0	0	0	0	0	0	0	0	0	0	0	0	0	0
s__Anaerostipes_caccae	0	0	0	0	0	0	0	0	0	0	0	0	0	0	0	0	0	0	0	0	0	0	0	0	0	0	0	0	0	0	0	0	0	0	0	0	0	0	0	0.000678887	0	0	0.020993	0	0.0317298	0	0	0	0
s__Anaerostipes_hadrus	0.00110487	0	0	0	0	0	0	0	0.00552595	0	0	0	0	0	0	0.00414788	0	0	0.00585647	0	0.0673633	0.0740081	0	0.0120576	0	0	0	0	0	0	0	0	0	0.0137169	0	0	0	0	0	0	0.0446877	0.0156632	0	0	0	0.00520556	0	0.0038579	0
s__Anaerotruncus_colihominis	0	0	0.00569239	0	0	0	0	0	0	0	0	0	0	0	0	0	0	0	0.063211	0.0314805	0	0	0	0	0	0	0	0	0	0	0	0	0	0	0	0	0	0	0	0	0	0.0846677	0	0	0.00584161	0	0	0.019453	0
s__Atopobium_parvulum	0	0	0	0	0	0	0	0	0	0	0	0	0	0	0	0	0	0	0.00165321	0	0.00942671	0.0115041	0	0.00176889	0	0	0	0	0	0	0	0	0	0.0151968	0	0	0	0	0	0.0406605	0	0	0	0	0	0	0.0314057	0.0124673	0
s__Atopobium_rimae	0	0	0	0	0	0	0	0	0	0	0	0	0	0	0	0	0	0	0	0	0	0	0	0	0	0	0	0	0	0	0	0	0	0	0	0	0	0	0	0	0	0	0	0	0	0	0	0	0
s__Atopobium_vaginae	0	0	0	0	0	0	0	0	0	0	0	0	0	0	0	0	0	0	0	0	0	0	0	0	0	0	0	0	0	0	0	0	0	0	0	0	0	0	0	0	0	0	0	0	0	0	0	0	0
s__Bacteroidales_bacterium_ph8	0	0	0	0	0.0500653	0.187852	0	0.0329698	0	0.00698948	0	0	0	0	0	0	0	0	0	0	0	0	0.771496	0	0	0	0	0	0	0	0	0.0716148	0.0452778	0.261184	0	0	0	0	0	0	1.15404	0	0	0	0	0	0.118425	0	0
s__Bacteroides_caccae	2.13491	3.87913	4.02405	0	0.707716	0.471474	1.81628	0.184396	0.847559	0.672978	0	0.00245128	0.0116861	0.0127921	0.0409721	4.02024	13.8104	19.6373	0.00752049	2.80851	10.7954	11.0757	0.00106839	1.6631	0.120015	0.163694	0.274202	1.85647	1.70532	8.8133	2.7854	0	0	0.0108785	0	0	0.0164319	5.56857	5.02608	0.00176996	2.2125	1.33802	0	0	0.00283405	0.751863	0	0	1.02284
s__Bacteroides_cellulosilyticus	1.0196	0	0	10.4462	0.00441783	0.0222996	0	0.0109122	0.312994	0.0994035	0	0	0	0	0	0	0	0	0.0273698	0.028072	0	0	0.0523513	0.00601198	0	0	0	0	0.00445571	0	0.201683	0	0	0	0	0	0	0	0	0	0.087144	0	0	0	0	0.0472153	0.119949	0.114756	2.48599
s__Bacteroides_clarus	0	0	0	0	5.18781	3.35127	0	0.00381399	0	0.205731	0	0	0.00624524	0	0	0	0	0	0	0	0	0	0	0	0	0	0	0.999837	0.900229	4.5515	0	0	0	0	0	0	0	0	0	0	0.134904	0	0	0	0	0	0	0	0.0841157
s__Bacteroides_coprocola	0	9.97018	8.43778	0	0	0.0266668	1.30466	0.806754	0.00184955	0	0	0	0	0.141777	0.156634	0	0	0	0	0.00225955	0	0	0.0062323	1.01261	0	0	0	0	0	0	0.00195103	0	0	0.0145563	0	0	0	0	0.00990364	0.00259432	0	0	0	0	0.0267673	0	0	0	0
s__Bacteroides_coprophilus	0	0	0	0	0	0	0	0	0	0	0	0	0	0	0	0	0	0	0	0	0	0	11.6761	0	0	0	0	0	0	0	0	6.28277	4.52156	5.10811	0	0	0	0	0	0	0	0.00196975	0	0	0.00245232	0	0	0	0
s__Bacteroides_dorei	0	0.245431	0.440737	36.1996	0.0720826	0.0690721	0.0499481	0.364183	0.0143425	0.807886	0	0.00712713	0.0707869	11.6654	11.358	0.124152	29.7831	10.2289	0.370978	0.080897	2.31974	2.55467	0.277636	0.198966	0	0	0.0618456	0.0182096	0.0443312	0.0647113	10.0651	0.719544	0.634265	0.831916	8.49635	0.363958	0.427657	0.221613	0.258539	0.0213122	0.715169	5.84545	41.2682	40.9257	38.9368	1.68975	0.0499129	31.5506	0
s__Bacteroides_eggerthii	2.42228	0	0	0	0	0.0197658	0	0.0200234	0	0	0	0	0	0	0	0	0	0	0	0.00823396	0	0	0	0.00904596	0	0	0	0	0	0	0.0108097	0	0	0.0108233	0	0	0	0	0	0	0	0	0	0	0	0	0	0	0.867534
s__Bacteroides_faecis	0	0	0	0	0.00508564	0.0726256	0	0.000900525	0.000487918	0	0.00576388	0.000765139	0.00610001	0	0.000957555	0	0	0.0108664	0.00638593	0.00536165	0	0	0	0	0.0825992	0	0.000332131	0	0	0	0.00221468	0	0	0.00351206	0	0	0	0.115426	0.101335	0	0	0.00401323	0	0	0	0.0289299	0	0	0.00788619
s__Bacteroides_finegoldii	0	3.5498	3.71958	0	3.13763	2.14079	0	0.0062613	0	2.04584	0.272169	0.263789	0	0	0	0.365057	0	0	0	0.00534888	0.73142	0.718147	0	0.114608	0	0	0	1.09357	0.989481	4.179	9.10677	1.15891	0.7468	1.03284	6.94113	8.79646	8.55514	0	0	0	0	0.00214882	0	0	0	0	0	0	1.67413
s__Bacteroides_fragilis	0.295511	0.149367	0.352293	0.00891686	0.179467	0.0898473	0	0.00640962	0.121775	0.185855	0	0	0.0364213	0.971982	0.895562	1.06632	0.00289815	0	0.00533782	0	0.625794	0.565541	0.231862	1.36461	2.93046	2.7074	3.79438	0.818731	0.521958	0.84815	0.156177	0.556033	0.464077	0.312628	1.00462	0	0.0782443	1.73945	2.88783	33.6485	24.5811	8.45921	1.73289	5.58071	4.81313	0.598355	5.85964	14.0795	0.0634671
s__Bacteroides_intestinalis	0	0	0.0475706	0	0.0552024	0.0565369	0	0.0317832	0.278783	0	0	0	0	0	0	0.133794	0	0	7.19392	0	0	0	0	0.00538504	0	0	0.10476	0	0	0	2.48795	0	0	0	0	0	0	0	0	0	0.892373	0	0	0	0	0.0137699	0.00887924	1.48839	3.65918
s__Bacteroides_massiliensis	0	0	0.0126439	0.0460773	0	0.000947604	10.722	0.103677	0.00531036	13.8642	1.21849	1.03675	0	0	0	0	0.0106112	0	6.2155	0.00981692	0	0	0	0.951674	0	0	0.034943	0	0	0.127062	7.72167	0	0	0.00420784	0	0	0.115634	0	0	0	2.78864	0.00437137	0	0	0	30.5294	0	0	8.38866
s__Bacteroides_nordii	0.0538201	0	0.000433806	0.053841	0	0.00787953	0	0	0.0155907	0.0026429	0	0.0107545	0	0	0	0.208292	0.408097	0.610874	0	0.0467229	1.05676	0.826633	0	0.0120016	0	0	0.032535	0	0	0	0.018424	0.22369	0.141843	0.198078	0	0	0	0.134384	0.0909505	0	0.00203409	0	0	0	0	0.0421011	0.0180475	0	0.141779
s__Bacteroides_oleiciplenus	0	0	0	0.332375	0	0.0209503	0	0	0.0116533	0	0	0	0	0	0	0	0	0	0	0	0	0	0	0	0	0	0.0011763	0	0	0	0	0	0	0	0	0	0	0.00983349	0.0143645	0	0.0747527	0.000421337	0	0	0	0	0.046616	0	0
s__Bacteroides_ovatus	3.75429	0.157941	0.166433	0.088695	0.236087	1.63084	0.0237384	0.22029	1.50181	0.394764	0.0289902	0.0221749	0.371832	1.44976	0.522893	0.543362	8.16866	10.8779	0.00426809	0.187275	0.178703	0.185881	3.78119	0.0406173	0.124157	0.181912	0.124909	5.20407	4.53483	25.2729	0.481197	1.38529	0.932571	1.09757	12.663	20.1298	14.5796	1.86297	1.72775	0.00240035	3.52226	0.522984	0	0	0.0180916	0.600567	0.0631267	0.00146034	2.96172
s__Bacteroides_pectinophilus	0	0	0	0	0	0	0	0	0	0	0	0	0	0	0	0	0	0	0	0	0	0	0	0	0	0	0	0	0	0	0	0	0	0	0	0	0	0	0	0	0	0	0	0	0	0	0	0	0
s__Bacteroides_plebeius	9.34197	0	0	0.932358	8.6867	14.853	0	0.621669	7.80059	10.8888	2.10116	1.69433	1.13443	0.00416591	0.0170107	0	0.0127126	0	5.34322	8.90013	0	0	0	0.904138	0.186396	0	0.00132853	0	0.00475694	0.0420623	16.1531	4.65752	3.8851	3.94793	0	0	0	0	0	0.0175783	0.0402562	0.182681	0.00105906	0	0.00919619	0.0231764	0	0	0
s__Bacteroides_salyersiae	0	0	0.118588	0	0.0871957	0.112888	3.22641	0	1.99014	0	0	0	0	0	0	0	0	0	1.3835	0	0	0	0	0.0134346	0	0	0	0	0	0	2.8224	0	0	0	1.28335	1.31235	1.31632	0.441026	0.4084	0	0.114822	0	0	0	0	0	0	0	0
s__Bacteroides_sp_2_1_22	0	0	0	0	0	0	0	0	0	0	0	0	0	0	0	0	0	0	0	0	0	0	0	0	0	0	0	0	0	0	0	0	0	0	0	0	0	0	0	0	0	0	0	0	0	0	0	0	0
s__Bacteroides_sp_3_1_19	0	0	0	0	0	0	0	0	6.20903	0	0	0.339112	0	0	0	0	0	0	0	0	0	0	0	0	0	0	0	0	0	0	0	0	0	0	0	0	0	0	0	0	0	0	0	0	0	0	0	0	0
s__Bacteroides_sp_4_3_47FAA	0	0	0	0	0	0	0	0	0	0	0	0	0	0	0	0	0	0	0	0	0	0	0	0	0	0	0	0	0	0	0	0	0	0	0	0	0	0	0	0	0	0	0	0	0	0	0	0	0
s__Bacteroides_stercoris	4.40458	29.1798	28.6248	0.145306	0	3.04867	23.8549	0.185222	20.6775	2.65504	1.06428	0.954369	0.382368	0.556964	0.617634	1.34875	0	0.00137287	7.10624	4.39887	0	0.0378307	33.2618	0.0112067	24.1862	22.0253	36.2739	1.80821	1.83046	0.0379309	0.00122335	23.0563	19.3527	23.3863	0	0	0.00700392	4.11574	3.93877	0.0681554	2.08127	0.00924834	0.0428685	0	0.00557555	0.0307463	14.938	0.00926332	5.60317
s__Bacteroides_thetaiotaomicron	1.20108	0.746263	0.821894	6.2747	0.575305	2.20235	4.60387	0.741143	0.059265	1.01505	0.753888	0.457808	0.390311	0.161474	0.19515	0.360275	3.81895	4.18716	1.73856	1.52042	8.05245	7.26647	1.93949	0.447003	16.5203	13.932	1.6707	2.8584	2.68621	1.60156	5.96019	7.50257	5.6118	6.05768	5.65572	2.59365	2.57151	1.75879	1.67315	0.00322471	0.396139	0.117679	17.259	17.7474	16.3575	0.642232	0.272879	0.000283349	1.86979
s__Bacteroides_uniformis	6.54062	1.67871	0.569524	0.118977	1.07161	1.90994	2.6626	0.236287	0.0531377	0.0119476	0.0735358	0.0585048	0.0521405	0.420576	0.432274	1.23484	0.216346	0.292032	2.01659	0.0409655	16.9608	16.3882	4.3686	0.0685053	0.294841	0.277312	0.514112	0.824073	0.768478	3.77278	2.18657	4.55508	18.3756	1.58085	0.944289	0	0.304204	3.64412	3.60175	0.0410727	3.59822	0.606462	4.47705	4.35588	4.54143	1.48823	0.0168916	0	18.3826
s__Bacteroides_vulgatus	6.26435	10.2191	8.08354	0.0342362	2.13319	0.672129	2.51839	0.470805	15.1737	0.390122	0.794491	0.739266	0.0795682	0.234717	0.160565	1.78283	9.47196	1.27725	0.404313	0.63584	6.9952	5.88315	7.5713	1.61547	9.37037	32.9535	8.59262	7.14509	6.70568	27.2551	4.32766	4.8091	2.99147	3.69974	0.329894	0.418468	0.644135	12.3885	11.381	0.0896131	1.28659	0.012935	0.0594958	0.0364843	0.0412845	1.85718	16.8289	0.0204338	7.0484
s__Bacteroides_xylanisolvens	0.182814	0	0.166635	3.8666	0.287262	0.127319	0.199393	0.0179575	0.0520597	0.0106262	0.00130933	0.0118455	0.12495	0.162923	0.26077	0.136026	0	0.00259032	0.0317135	0.197896	2.15661	2.90827	0.0467789	0.0732298	1.15835	0.754324	0.119097	0.0999682	0.080642	0.00416302	0.00960749	0.0101355	0	0.00605223	2.21304	2.52416	2.46646	1.44335	1.14323	0	0.0235269	0.139473	0	0	0	0.405201	1.4005	1.56953	1.05089
s__Barnesiella_intestinihominis	0	0	0.136014	0	0.991711	0.906507	0	0.754894	0	0	0	0	0	0	0.0108373	0.71464	0	0	0	0	0	0	0	0	0	0	0	0.0244942	0	0	0.14098	0	0	0.000739962	0	0	0.00548086	0	0	0	3.27261	6.86248	0	0	0	0	0.0066857	8.85978	0
s__Bifidobacterium_adolescentis	0	0	0	0	0	0	0	0	0	0	0	0	0	0	0	0	0	0	0	0	0	0	0	0	0	0	0	0	0	0	0	0	0	0	0	0	0	0	0	0	0	0	0	0	0	0	0	0	0
s__Bifidobacterium_angulatum	0	0	0	0	0	0	0	0	0	0	0	0	0	0	0	0	0	0	0	0	0	0	0	0	0	0	0	0	0	0	0	0	0	0	0	0	0	0	0	0	0	0	0	0	0	0	0	0	0
s__Bifidobacterium_animalis	0	0	0	0	0	0	0	0	0	0	0	0	0	0	0	0	0	0	0	0	0	0	0	0	0	0	0	0	0	0	0	0	0	0	0	0	0	0	0	0	0	0	0	0	0	0	0	0	0
s__Bifidobacterium_bifidum	0	0	0	0	0	0	0	0.0462552	0	0	0	0	0	0	0	0	0	0	0	0	0	0	0.169801	0	0	0	0	0	0	0	0	0	0	0	0	0	0	0	0	0	0.00135952	0	0	0	0	0	0	0	0
s__Bifidobacterium_breve	0	0	0	0	0	0	0	0	0	0	0.0949262	0.172255	0	0	0	0	0	0	0	0	0	0	0	0	0	0	0	0	0	0	0	0	0	0	0	0	0	0	0	0	0	0	0	0	0	0	0	0	0
s__Bifidobacterium_catenulatum	0	0	0	0	0	0	0	0	0	0	0	0	0	0	0	0	0	0	0	0.000344677	0	0	0.00193777	0	0	0	0	0	0	0	0	0	0	0	0	0	0	0	0	0	0	0	0	0	0	0	0	0	0
s__Bifidobacterium_dentium	0	0	0	0	0	0	0	0	0.0335529	0	0.0227709	0.0597659	0.000960807	0.578337	0.969778	0	0	0.00484389	0	0	0.0594519	0.0622727	0.0765892	0.0315265	0	0	0.140312	0.228688	0.237019	0	0.0524352	0.0343188	0	0.111856	0	0	0	0	0	4.27061	0	0	0.0427626	0	0.0429387	0	0.758795	0	0.0728528
s__Bifidobacterium_longum	0	0	0.0334242	0	0	0	0	0	0	0	0	0	0.0225231	0.192968	0.329782	0	0	0	0	0.0550845	0.131592	0.116244	0.194511	0.00809435	0	0	0	0	0	0.0143334	0.0186455	0	0	0.0224529	0.252153	0.121785	0.446298	0	0	0	1.50239	0	0	0	0	0.0256523	0.034742	0	0
s__Bifidobacterium_pseudocatenulatum	0	0	0.081344	0	0	0	0	0.00793521	0.00366506	0	0	0	0	0.0356706	0.0703184	0	0	0	0	0.716507	0.0152331	0.00800087	0.481992	0.0289852	0	0	0	0.00481775	0.010405	0.191067	0	0	0	0	0	0	0	0	0	0.000921347	0.174973	1.53791	0	0	0	0.0197872	0.00141858	0.550884	0
s__Bilophila_wadsworthia	0.0331462	0	0.0330962	0	0	0.018159	0.0196368	0.0236891	0.0896067	0.101806	0	0	0	0	0	0	0	0	0	0.0184721	0.00975057	0.0160942	0.0350266	0.00637024	0	0	0	0	0	0	0.0200059	0	0	0.0193605	0.447946	0.835264	0.827663	0	0	0	0	0.13942	0	0	0	0.0095283	0.000328374	0	0.0501976
s__Blautia_hansenii	0	0	0	0	0	0	0	0	0	0	0	0	0	0	0	0	0	0	0	0	0	0	0	0	0	0	0	0	0	0	0	0	0	0	0	0	0	0	0	0	0	0	0	0	0	0	0	0	0
s__Blautia_hydrogenotrophica	0	0	0	0.15552	0	0	0	0	0	0	0	0	0	0	0	0	0	0	0	0	0	0	0	0	0	0	0	0	0	0	0	0	0	0	0	0	0	0	0	0	0	0	0	0	0	0	0	0	0
s__Blautia_producta	0	0	0	0	0	0	0	0	0.00518554	0	0	0	0	0	0	0	0	0	0	0	0	0	0	0	0	0	0	0	0	0	0.00105461	0	0	0	0	0	0	0	0	0.0374843	0	0	0	0	0	0	0	0	0
s__Burkholderiales_bacterium_1_1_47	0.0401791	0.0579013	0.23125	0	0	0	0.0116282	0	0	0	0	0	0	0.226804	0.189573	0	0	0	0	0.107437	0.0249258	0.0431261	0	0.00109716	0.0437995	0	0.159326	0.0148945	0.0233956	0.139477	0.19369	0	0	0.0188083	0.105039	0	0.199392	0.0178525	0.00866046	0	0	0.269656	0	0	0	0	0	0	0
s__Butyricicoccus_pullicaecorum	0	0	0	0	0	0	0	0	0	0	0	0	0	0	0	0	0	0.0157621	0.0228424	0	0	0	0	0	0	0	0	0	0	0	0	0	0	0	0	0	0	0	0	0	0	0	0	0	0	0	0	0	0
s__Butyricimonas_synergistica	0	0	0	0	0	0	0	0	0.0045955	0	0	0	0	0	0	0	0	0	0	0	0	0	0	0	0	0	0	0	0	0	0	0	0	0	0	0	0	0	0	0	0	0.000326536	0	0	0	0	0	0	0
s__Butyrivibrio_crossotus	0	0	0	0	0	0	0	0	0	0	0	0	0	0	0	0	0	0	0	0	0	0	0	0	0	0	0	0	0	0	0	0	0	0	0	0	0	0	0	0	0	0	0	0	0	0	0	0	0
s__Campylobacter_hominis	0	0	0	0	0	0	0	0	0	0	0	0	0	0	0	0	0	0	0	0	0	0	0	0	0	0	0	0	0	0	0	0	0	0	0	0	0	0	0	0	0	0	0	0	0	0	0	0	0
s__candidate_division_TM7_single_cell_isolate_TM7b	0	0	0	0	0	0	0	0	0	0	0	0	0	0	0	0	0	0	0	0	0	0	0	0	0	0	0	0	0	0	0	0	0	0	0	0	0	0	0	0	0	0.000358136	0	0	0	0	0	0	0
s__candidate_division_TM7_single_cell_isolate_TM7c	0	0	0	0	0	0	0	0	0	0	0	0	0	0	0	0	0	0	0	0.00118722	0	0	0	0	0	0	0	0	0	0	0	0	0	0	0	0	0	0	0	0	0	0.00323376	0	0	0	0	0	0	0
s__Catenibacterium_mitsuokai	0	0	0	0	0	0	0	0	0	0	0	0	0	0	0	0	0	0	0	0	0	0	0	0	0	0	0	0	0	0	0	0	0	0	0	0	0	0	0	0	0	0	0	0	0	0	0	0	0
s__Citrobacter_freundii	0	0	0	0	0	0	0	0	0	0.00446671	0	0	0.500781	0	0	0	0.0552728	0.152829	0	0	0	0	0	0	0	0	0	0	0	0	0	0	0	0	0	0	0	0	0	0	0	0	0	0	0	0	0	0	0
s__Clostridiaceae_bacterium_JC118	0.00439825	0	0.00483535	0	0	0	0.057444	0	0.0888351	0.0319769	0.0157404	0.0349414	0	0	0	0	0	0	0	0	0.0419749	0.0502945	0	0	0	0	0	0	0	0	0.0690242	0	0	0.021227	0.179984	0	0	0	0	0.164048	0.0971588	0	1.27609	1.24093	1.23187	0.112858	0.0239976	0	0.0227739
s__Clostridiales_bacterium_1_7_47FAA	0	0	0.00968129	0.0635816	0	0.00305911	0.0663446	0	0.0170431	0	0	0	0	0	0	0	0	0.0494751	0.0267755	0.004034	0	0	0	0	0	0	0.0749925	0	0	0	0.0236443	0	0	0.0330222	0	0	0.0133857	0	0	0.141839	0	0.0584921	0.364282	0.279954	0.386171	0	0.00369093	0.0142437	0.00405637
s__Clostridium_asparagiforme	0	0	0	0.237965	0	0.00227631	0.0345361	0.00168451	0.0316352	0	0	0	0	0	0	0	0	0.026473	0.114136	0.0224296	0	0	0.00263956	0	0	0	0	0	0	0	0.0842633	0	0	0.0193163	0.0899048	0	0.223932	0	0	0	0.0296188	0	0.0510468	0.03112	0.0972599	0	0.00556923	0.0597103	0.00610613
s__Clostridium_bartlettii	0	0	0.0174263	0	0	0.00361531	0.081931	0.158439	0.0218315	0	0	0	0	0.0881407	0.0641675	0	0	0.0149332	0.0739514	0.180253	0	0	0.0377813	0.0299256	0	0	0	0	0	0.0297735	0.00767755	0.0929713	0.00616225	0.0683637	0	0	0.00173757	0	0	0.147391	0.255807	0.114741	0.0307128	0.00575405	0.0224295	0	0.180159	0.0923935	0.0436707
s__Clostridium_bolteae	0.00206101	0	0.0192885	0.3121	0	0.0514796	0.147168	0.00181164	0.178067	0.0165454	0	0.00284802	0	0	0	0.0116119	0.135382	0.372047	0.0722118	0.783681	0.00912598	0.0223261	0.0368282	0.00217193	0	0	0.0136727	0.00860993	0.0136056	0.117745	0.0304887	0	0	0.015992	10.2937	10.4045	14.5299	0	0	0	0.0267441	0.139958	0.814266	0.778516	0.753151	0.0193407	0.0537483	0.247494	0.0298186
s__Clostridium_celatum	0	0	0	0	0	0	0.0144892	0	0	0	0	0	0	0	0	0	0	0	0	0	0	0	0	0	0	0	0	0	0	0	0	0	0	0	0	0	0	0	0	0	0	0	0	0	0	0	0	0	0.123061
s__Clostridium_citroniae	0	0	0.0150774	0.0494031	0	0.0163977	0	0	0.0633499	0	0	0	0	0	0	0.00294401	0	0.00103613	0.0343068	0.00224678	0.0236419	0.0288124	0.00405361	0	0	0	0.0059922	0	0	0.0030037	0.0989434	0	0	0.0117621	0.0237519	0	0.127808	0	0	0	0	0.0471476	0.0115673	0.015325	0.0282826	0.00675809	0.00504383	0	0.0547502
s__Clostridium_clostridioforme	0	0	0	0.195409	0	0	0	0	0	0	0	0	0	0	0	0.0240555	0	0.0234424	0.00332803	0	0	0	0	0	0	0	0.00121781	0	0	0	0	0	0	0.00733335	0	0	0	0	0	0	0	0.0196238	0.0441864	0.0138579	0.0485027	0	0	0	0
s__Clostridium_difficile	0	0	0	0	0	0	0	0	0	0	0	0	0	0	0	0	0	0	0	0.023221	0	0	0	0	0	0	0	0.0893191	0.0754082	0	0	0	0	0	0	0	0	0	0	0	0	0	0	0	0.00148065	0	0	0	0
s__Clostridium_hathewayi	0.00205039	0	0.0479726	0	0	0.0143171	0.11739	0	0.0369342	0	0.00592043	0.0263973	0	0	0	0	0	0.109273	0.0763502	0.398409	0.0286965	0.0209156	0	0	0	0	0.0126625	0	0.00301231	0.00887409	0.0289279	0	0	0.0106466	0.458043	0.0789185	0.368076	0.00896798	0.00245502	0.136796	0.184593	0.0969812	1.76497	1.4501	1.79408	0.0518729	0.00496502	0.370359	0.16287
s__Clostridium_hylemonae	0	0	0	0	0	0	0	0	0	0	0	0	0	0	0	0	0	0	0	0	0	0	0	0	0	0	0	0	0	0	0	0	0	0	0	0	0	0	0	0	0	0	0	0	0	0	0	0	0
s__Clostridium_innocuum	0	0	0	0	0	0	0	0	0	0	0	0	0	0	0	0	0	0	0	0.0554164	0	0	0	0	0	0	0.0389701	0	0	0	0	0	0	0	0	0	0	0	0	0	0.0852552	0.000674139	0	0	0.00394453	0.00581439	0	0	0
s__Clostridium_leptum	0	0	0.0427987	0	0	0	0	0	0	0	0	0	0	0	0	0	0	0	0.015041	0	0	0	0	0	0	0	0	0	0	0	0	0	0	0.0074438	0	0	0	0	0	0	0	0	0	0	0	0	0	0	0
s__Clostridium_methylpentosum	0	0	0	0	0	0	0	0	0	0	0	0	0	0	0	0	0	0	0	0	0	0	0	0	0	0	0	0	0	0	0	0	0	0	0	0	0	0	0	0	0	0.00380257	0	0	0	0	0	0	0
s__Clostridium_nexile	0	0.278628	0.481271	0.231684	0	0.0402732	0.0366895	0.00630367	0.19435	0.0498219	0.423539	0.385063	0	0.530407	0.612926	0.287309	0.0666807	0.110218	0.000432212	3.05516	0	0	0	1.95847	0	0	0	0	0	0	0.61046	0.202011	0.168553	0.280987	0	0	0	0.00290938	0	0.666764	0.673055	0.118838	0.16106	0.140825	0.141321	2.65172	0.00898432	0	0.0236046
s__Clostridium_perfringens	0	0	0	0	0	0	0	0.0171841	0	0.00436843	0	0	0	0.112412	0.0919816	0	0	0	0.14652	6.48303	0	0	0.00204252	0	0	0	0	3.91794	3.08772	0	0	0	0	0.00738858	0	0	0	0.785824	0.606274	0.0113229	0.0493578	0	0	0	0	0	0.161941	0	0.0491403
s__Clostridium_ramosum	0	0	0	0	0	0	0	0	0	0	0.0335017	0.0585615	0	0	0	0	0	0.00266803	0	0.0035872	0	0	0	0	0	0	0	0.088699	0.0488245	0	0	0	0	0.00541166	0	0	0.0746727	0	0	0.201581	0.13397	0	0.111837	0.0688078	0.065854	0.031761	0	0.0234308	0
s__Clostridium_scindens	0	0	0	0	0	0	0	0	0	0	0	0	0	0	0	0	0	0	0	0	0	0	0	0	0	0	0	0	0	0	0	0	0	0	0	0	0	0	0	0	0	0.000474004	0	0	0	0	0	0.00101352	0
s__Clostridium_sp_ATCC_BAA_442	0	0	0	0	0	0	0	0	0.526679	0	0	0	0	0	0	0	0	0	0.2226	0	0	0	0	0	0	0	0	0	0	0	0	0	0	0	0	0	0	0	0	0	0	0.167892	0	0	0	0	0	0.348497	0
s__Clostridium_sp_KLE_1755	0	0	0	0	0	0	0	0	0	0	0	0	0	0	0	0	0	0	0	0	0	0	0	0	0	0	0	0	0	0	0	0	0	0	0	0	0	0	0	0	0	0	0	0	0	0	0	0	0
s__Clostridium_sp_L2_50	0	0	0	0	0	0	0	0	0	0	0	0	0	0	0	0	0	0	0.774416	0	0	0	0	0	0	0	0	0	0	0	0	0	0	0	0	0	0	0	0	0	0	0	0	0	0	0	0	0	0
s__Clostridium_spiroforme	0	0	0	0	0	0	0	0	0	0	0	0	0	0	0	0	0	0	0	0	0	0	0	0	0	0	0	0	0	0	0	0	0	0	0	0	0	0	0	0	0	0	0	0	0	0	0	0	0
s__Clostridium_symbiosum	0	0	0.0739269	0.224013	0	0.0868087	0.187293	0	0.0720189	0	0	0	0	0	0	0	0.145485	0.300088	0.304753	0	0.116509	0.0922991	0.00127788	0.0291867	0	0	0.0676164	0	0.00151871	0.0467102	0.00966022	0	0	0.0201225	0.764229	0.370605	0.953519	0	0	0.155926	0.136242	0.667682	0.624247	0.523549	0.616492	0.0771295	0.0259547	0.128194	0.0432823
s__Collinsella_aerofaciens	0	0	0.0112895	0	0	0.00385221	0	0.0814286	0.127766	0.0399165	0	0	0	0	0.0121215	0.0500044	0	0	0	0.00492761	0	0	0.0683144	0.17081	0	0	0.00393022	0	0.0127898	0.125154	0.011548	0	0	0	0	0	0	0.0166429	0.0280917	0	1.11113	0	0	0	0	0.0619492	0	0	0
s__Collinsella_intestinalis	0	0	0	0	0	0	0	0	0.125202	0	0	0	0	0	0	0	0	0	0	0	0	0	0	0	0	0	0	0	0	0	0	0	0	0	0	0	0	0	0	0	0	0	0	0	0	0	0	0	0
s__Collinsella_tanakaei	0	0	0	0	0	0	0	0	0	0	0	0	0	0	0	0	0	0	0	0	0	0	0	0	0	0	0	0	0	0	0	0	0	0	0	0	0	0	0	0	0	0	0	0	0	0	0	0	0
s__Coprobacillus_sp_29_1	0	0	0	0	0	0	0	0	0	0	0	0	0	0	0	0	0	0	0	0	0	0	0	0	0	0	0	0	0	0	0	0	0	0	0	0	0	0	0	0	0	0.816456	0	0	0	0	0	0	0
s__Coprobacillus_sp_D6	0	0	0	0	0	0	0	0	0	0	0	0	0	0	0	0	0	0	0	0	0	0	0	0	0	0	0	0	0	0	0	0	0	0	0	0	0	0	0	0	0	0	0	0	0	0	0	0	0
s__Coprobacter_fastidiosus	0	0	0	0	0	0	0	0	0	0	0	0	0	0	0	0	0	0	0	0	0	0	0.0269822	0.000358256	0	0	0	0	0	0	0	0	0	0	0	0	0	0	0	0	0	0	0	0	0	0	0	0	0
s__Coprococcus_catus	0	0	0	0.0284598	0.058264	0.0733981	0	0.0240175	0.0306821	0	0	0	0.00382088	0	0	0.00809877	0	0.0266673	0	0.994751	0.0489263	0.0387788	0	0.136798	0	0	0.0665093	0	0	0	0.0655334	0	0	0.0523496	0	0	0	0	0	0	0	0	0	0	0	0	0	0	0
s__Coprococcus_comes	0	0	0.119614	0	0	0	0.0970149	0.050048	0	0.0110958	0	0	0	0	0	0.716073	0	0.0361608	0.213815	0	0.0353126	0.03368	0.191913	0.137682	0	0	0.0340573	0	0	0	0	0	0	0.0663536	0	0	0	0.0254023	0.0309123	0	0.0513296	0.150428	0	0	0	0	0	0.0184177	0.0217922
s__Coprococcus_eutactus	0	0	0	0	0	0	0	0	0	0	0	0	0	0	0	0	0	0	0	0	0	0	0	0	0	0	0	0	0	0	0	0	0	0	0	0	0	0	0	0	0	0	0	0	0	0	0	0	0
s__Coprococcus_sp_ART55_1	0	0	0	0	0	0	0	0	0	0	0	0	0	0	0	0	0	0	0	0	0	0	0	0	0	0	0	0	0	0	0	0	0	0	0	0	0	0	0.600278	0	0	0	0	0	0	0	0	0	0
s__Coriobacteriaceae_bacterium_phI	0	0	0	0	0	0	0	0	0	0	0	0	0	0	0	0	0	0	0	0	0	0	0	0	0	0	0	0	0	0	0	0	0	0	0	0	0	0	0	0	0	0.109379	0	0	0	0	0	0	0
s__Corynebacterium_durum	0	0	0	0	0	0	0	0	0	0	0	0	0	0	0	0	0	0	0	0	0	0	0	0	0	0	0	0	0	0	0	0	0	0	0	0	0	0	0	0	0	0	0	0	0	0	0	0	0
s__Desulfovibrio_desulfuricans	0	0	0	0	0	0	0	0.0122471	0.00439126	0.0206299	0	0	0	0	0	0	0	0	0.929223	0	0	0	0	0	0	0	0	0	0	0	0	0	0	0.0959631	0	0	0	0	0	0	0.0094336	0.00248589	0	0	0	0	0	0	0
s__Desulfovibrio_piger	0	0	0	0	0	0	0	0	0.424046	0	0	0	0	0	0	0	0	0	0	0	0	0	0	0	0	0	0	0	0	0	0	0	0	0	0	0	0	0	0	0	0.163879	0	0	0	0	0	0	0.0456409	0
s__Dialister_invisus	0	0	0	0	0	0	0.233314	0	0	0	0	0	0	0	0	0	0	0.113857	0.00150194	0	0	0.00134119	1.12344	0.00288844	0	0	0	0	0	0	0.00389151	0.0129622	0	0.139521	0	0	0	0	0	0	0	0	0	0	0.0120187	0	0	0.00324761	0.025622
s__Dialister_succinatiphilus	0	0	0	0	0	0	0	0	0	0	0	0	0	0	0	0	0	0	0	0	0	0	0	0	0	0	0	0	0	0	0	0	0	0	0	0	0	0	0	0	0	0	0	0	0	0	0	0	0
s__Dorea_formicigenerans	0.158953	0	0.0872797	0.0412688	0	0.0572167	0.134012	0.276398	0.111166	0.0400257	0	0	0.0333936	0.493389	0.447742	0	0.0455738	0.101022	0.115044	0.00427655	0.0270656	0.0275521	0.0462657	0.234199	0.258179	0	0.430152	0	0	0	0.319409	0	0	0.0639901	0	0	0	0.021325	0.021437	0.0546747	0.332656	0.14909	0	0	0	0.233164	0.00501756	0	0.10689
s__Dorea_longicatena	0.057889	0	0.0378681	0	0	0.0427246	0.0304344	0.0466578	0.0185749	0.0267894	0	0	0.000960807	0.10245	0.129416	0.112485	0	0.0580101	0.0954648	0.240151	0.00674327	0.00567692	0.0458676	0.166981	0.0839318	0	0.213754	0	0.00700362	0.0395013	0.022653	0	0	0.0168424	0	0	0	0	0	0	0.560599	0.137588	0	0	0	0	0.0823694	0	0.0419985
s__Eggerthella_lenta	0	0	0.00190452	0	0	0	0	0	0	0	0	0	0	0	0	0	0	0	0	0.00939565	0.0490304	0.0632554	0	0	0	0	0.000899523	0	0	0	0	0	0	0.00308133	0	0	0	0	0	0	0.00870714	0.139715	0.0346313	0.0105567	0.0494744	0	0	0.00176548	0
s__Enterobacter_aerogenes	0	0	0	0	0	0	0	0	0	0	0	0	0	0	0	0	0	0	0	0	0	0	0.013135	0	0	0	0	0	0	0	0	0	0	0	0	0	0	0	0	0	0	0	0	0	0	0	0.399513	0	0
s__Enterobacter_cloacae	0	0	0.0023489	0	0	0	0	0	0	0	0	0	0.975498	0.00573945	0.0580053	0	0.02337	0.291411	0.224729	0	0	0	0	0	0	0	0	0	0	0	0	0	0	0	0	0	0	0	0	0.0375813	0	0	0	0	0	0	0.0830131	0	0
s__Enterococcus_avium	0	0	0	0	0	0	0	0	0	0	0	0	0	0	0	0	0	0	0	0	0	0	0	0	0	0	0	0	0	0	0	0	0	0	0	0	0	0	0	0	0	0	0	0	0	0	0	0	0
s__Enterococcus_casseliflavus	0	0	0	0	0	0	0	0	0	0	0	0	0	0	0	0	0	0	0	0	0	0	0	0	0	0	0	0.228247	0.14798	0	0	0	0	0	0	0	0	0	0	0	0	0	0	0	0	0	0	0	0
s__Enterococcus_durans	0	0	0	0	0	0	0	0	0	0	0	0	0	0	0	0	0	0	0	0	0	0	0	0	0	0	0	0	0	0	0	0	0	0	0	0	0	0	0	0	0	0	0	0	0	0	0	0	0
s__Enterococcus_faecalis	0	0	0	0	0	0	0	0	0	0.00810343	0	0	0	0	0	0	0.11431	0.284961	0	0	0	0	0	0	0	0	0	0.0724212	0.106372	0	0	0	0	0	0	0	0	0	0	0	0	0	0	0	0	0	0	0	0
s__Enterococcus_faecium	0	0	0	0	0	0	0	0	0	0	0	0	0	0	0	0	0.0931797	0.171168	0	0.238312	0	0	0	0	0	0	0	0	0	0	0	0	0	0	0	0	0	0	0	0	0	0	0	0	0	0	0	0	0
s__Erysipelotrichaceae_bacterium_2_2_44A	0	0	0	0	0	0	0	0	0	0	0	0	0	0	0	0.00675262	0	0	0	0.0040723	0	0	0	0	0	0	0.0265428	0	0	0	0	0	0	0	0	0	0	0	0	0	0.0166152	0.00159055	0	0	0	0.0272962	0	0.0332172	0
s__Erysipelotrichaceae_bacterium_21_3	0	0	0	0	0	0	0	0	0	0	0	0	0	0	0	0	0	0.00400204	0	0	0	0	0	0	0	0	0	0	0	0	0	0	0	0	0	0	0	0	0	0	0	0.0131984	0	0	0	0	0	0	0
s__Erysipelotrichaceae_bacterium_3_1_53	0	0	0	0	0	0	0.0131971	0	0	0	0	0	0	0	0	0	0	0	0.0584675	0	0	0	0	0	0	0	0	0	0	0	0	0	0	0	0	0	0	0	0	0	0	0	0.00644851	0	0.0216776	0	0	0	0
s__Erysipelotrichaceae_bacterium_5_2_54FAA	0	0	0	0	0	0	0	0	0.00103257	0	0	0	0	0	0	0	0	0	0	0	0	0	0	0	0	0	0	0	0	0	0	0	0	0	0	0	0	0	0	0	0	0	0	0	0	0	0	0	0
s__Erysipelotrichaceae_bacterium_6_1_45	0	0	0	0	0	0	0	0	0	0	0	0	0	0	0	0	0	0	0.0101462	0.427719	0	0	0	0	0	0	0	0	0	0	0	0	0	0	0	0	0.0257418	0	0	0	0	0.017338	0	0	0	0	0	0.0547408	0
s__Escherichia_coli	0.124659	7.85969	10.0097	0	0	0.0156458	1.78151	0.724711	0.0237605	3.87649	57.5724	57.8861	1.68105	0.373426	0.589888	0.058738	0.0356208	0.0944171	1.86913	2.18782	0	0	1.32264	1.62241	1.35586	0.907531	1.73493	55.1128	60.6584	1.53736	0.109331	0.109717	0.31731	0.21619	4.23141	2.65871	7.12542	12.987	14.8297	2.08142	0.742037	0.587797	0.127923	0.0594661	0.17733	0.355875	0.0358454	0	0.222593
s__Eubacterium_biforme	0	0	0.0150139	0	0	0	0	0.398752	0	0.0328396	0	0	0.544264	0	0	0	0	0	0	0.00111063	0	0	0	0.981319	0	0	0	0	0	0	0	0	0	0	0	0	0	0	0	0	0	0	0	0	0	0	0	0	0
s__Eubacterium_brachy	0	0	0	0	0	0	0	0	0	0	0	0	0	0	0	0	0	0	0	0	0	0	0	0	0	0	0	0	0	0	0	0	0	0	0	0	0	0	0	0	0	0	0	0	0	0	0	0	0
s__Eubacterium_cylindroides	0	0	0	0	0	0	0	0	0	0.000764474	0	0	0	0	0	0	0	0	0	0	0	0	0	0	0	0	0	0	0	0	0	0	0	0	0	0	0	0	0	0.841651	0	0	0	0	0	0	0	0	0
s__Eubacterium_dolichum	0	0	0	0	0	0	0	0	0	0	0	0	0	0.0381498	0.0648096	0	0	0	0	0	0	0	0	0	0	0	0	0	0	0	0	0	0	0	0	0	0	0	0	0	0	0	0	0	0	0	0	0	0
s__Eubacterium_eligens	17.4177	0	0.00871845	12.637	0.00494181	0.475646	0.0319315	0.159351	0.315445	4.24009	0	0	0	0.0852993	0.10523	0.15056	0.0152413	0.00056987	2.2192	0.00190211	8.39574	8.95171	0.208913	2.97824	0	0.377622	0.0651531	0.00777517	0.00117982	0.0690219	0.00631711	12.7103	9.82984	9.59095	0.605397	0	0.0114658	11.6306	9.91455	0.571866	15.5471	0.0484959	3.70175	3.76741	3.06027	0.233306	18.6376	8.8181	0
s__Eubacterium_hallii	0.104347	0	0.0577174	0.0200475	0	0.0195186	0.046554	0.235334	0.0260185	0	0	0	0.0536153	0	0	0	0	0.0384662	0.696239	0	0.00296103	0.00358421	0.252131	0.05572	0	0	0.0461386	0.00731009	0.0213623	0.273274	0.0559681	0.0161437	0	0.132542	0	0	0	0	0	2.63306	0.134499	0.0242058	0	0	0.00229037	0.113934	0	0.0361597	0.0362916
s__Eubacterium_infirmum	0	0	0	0	0	0	0	0	0	0	0	0	0	0	0	0	0	0	0	0	0	0	0	0	0	0	0	0	0	0	0	0	0	0	0	0	0	0	0	0	0	0	0	0	0	0	0	0	0
s__Eubacterium_limosum	0	0	0	0	0	0	0	0	0	0	0	0	0	0	0	0	0	0	0	0	0	0	0	0	0	0	0	0	0	0	0	0	0	0	0	0	0	0	0	0	0	0	0	0	0	0	0	0	0
s__Eubacterium_ramulus	0	0	0	0.00174013	0	0	0	0.00798819	0.0777037	0.015355	0	0	0	0	0	0	0	0.0384533	0.0907537	0.0019787	0	0	0	0.334757	0	0	0.00548017	0	0.00158146	0.0318287	0	0	0	0.00203213	0	0	0	0	0	0.125182	0	0.00598298	0	0	0	0	0	0.0212076	0
s__Eubacterium_rectale	4.68964	0	0.00253935	1.9554	0	0.0276556	5.46327	1.14052	0.0184388	0.0509686	0	0	2.38481	0	0.00476525	0.0275358	0	0	0.00889276	0.00539994	3.06514	3.09411	4.75182	9.81941	0.671919	0.0465146	0.536849	0	0	0	0.0118538	0	0	0.00102711	0	0	0	0	0	0	0	0.00282296	0	0	0	0.0893671	1.91299	0.0102986	10.7306
s__Eubacterium_siraeum	0	0	0	0	0.927848	0.72742	0	0.00544553	0.451381	0	0	0	0	0	0	0	0	0	0	0	0	0	0.540335	0	0	0	0	0	0	0.0370667	0.0457806	0	0	0	0	0	0	0.38043	0.341226	0	0	0	0	0	0	0.0267076	0	0	0
s__Eubacterium_sp_3_1_31	0	0	0	0	0	0	0	0	0.021979	0	0	0	0	0	0	0	0	0	0	0	0	0	0	0	0	0	0	0	0	0	0	0	0	0	0	0	0	0	0	0	0	0	0	0	0	0.00440392	0	0	0
s__Eubacterium_ventriosum	0	0	0	0.144884	0	0	0	0	0.00984913	0	0	0	0	0	0	0.0312021	0	0	0	0	0	0.00120244	0.0506544	0.218659	0	0	0	0	0	0.0136589	0	0	0	0.020995	0	0	0	0.0548298	0.0472512	0	0.104278	0	0	0	0	0.0188537	0	0	0
s__Faecalibacterium_prausnitzii	9.34109	7.39321	8.94369	1.86516	2.61712	4.03809	10.0444	8.9811	9.73961	1.55356	0.477179	0.502413	2.05558	12.0619	12.4702	10.3908	8.16203	17.3328	4.90179	1.63177	2.66935	2.7266	8.92776	3.41697	16.7758	16.3601	28.572	1.07015	1.2288	5.8628	16.41	3.31315	2.73927	3.84379	2.95324	0	0.0617267	7.84442	8.80531	5.50044	6.54686	2.155	17.068	13.4181	18.4523	15.0779	7.37295	10.6557	9.5858
s__Finegoldia_magna	0	0	0	0	0	0	0	0	0	0	0	0	0	0	0	0	0	0	0	0	0	0	0	0	0	0	0	0	0	0	0	0	0	0	0	0	0	0	0	0	0	0	0	0	0	0	0	0	0
s__Flavonifractor_plautii	0.0295341	0	0.020992	0	0	0.0108356	0	0	0.00693297	0.0167966	0	0	0	0	0	0	0	0.00305657	0.0267431	0.0238338	0	0	0.0288781	0	0	0	0	0	0	0.0213315	0.0358673	0	0	0.0142912	0.525143	0.531711	0.7255	0	0	0	0	0.0489277	0.124687	0.0869182	0.154161	0	0.0325222	0.0123366	0.0640928
s__Fusobacterium_gonidiaformans	0	0	0	0	0	0	0	0	0	0	0	0	0	0	0	0	0	0	0	0	0	0	0	0	0	0	0	0	0	0	0	0	0	0	0	0	0	0	0	0	0	0	0	0	0	0	0	0	0
s__Fusobacterium_mortiferum	0.0685871	1.22668	0.517827	0	0	0	0	0	0.0721891	0	2.12215	1.35712	0.0135518	0.236291	0.145425	0	0	0	0	0.575751	0	0.0796156	0	1.72581	0	0	0	3.70766	2.97446	0.0254524	1.69242	0	0	0	0	0	0	0	0	11.2047	0	0	0	0	0	15.6484	0	0	0
s__Fusobacterium_nucleatum	0	0	0	0	0	0	0	0	0	0	0	0.00449165	0	0.621117	0.402973	0.0601169	0.210503	0.166247	0	0.163441	0.0462545	0.0546302	0	0	0	0	0	5.04311	3.9304	0	0.00765646	0	0	0	0	0	0	0.313723	0.206796	0	0	0	0	0	0	0	0.350704	0	0.0115758
s__Fusobacterium_periodonticum	0	0	0	0	0	0	0	0	0	0	0	0.00752387	0	0	0	1.68837	0.0990107	0.111034	0	0	0	0	0	0	0	0	0	0	0	0	0	0	0	0	0	0	0	0	0	0	0	0	0	0	0	0	0	0	0
s__Fusobacterium_ulcerans	0	0	0	0	0	0	0	0	0	0	0	0	0	0	0	0.34168	0.130579	0.150873	0	0.00998288	0	0	0	0	0.328352	0	0.446786	0	0	0.0224382	0	0	0	0	0	0	0	0.192686	0.0951606	0	0	0	0	0	0	0	0	0	0
s__Fusobacterium_varium	0	0	0.0056818	0	0	0	0	0	0	0	0	0	0	0	0	0	0	0	0	0	0	0	0	0	0	0	0	0	0	0	0	0	0	0	0	0	0	0	0	0	0	0	0	0	0	0	0.0924177	0	0
s__Gardnerella_vaginalis	0	0	0	0	0	0	0	0	0	0	0	0	0	0	0	0	0	0	0	0	0	0	0	0	0	0	0	0	0	0	0	0	0	0	0	0	0	0	0	0	0	0	0	0	0	0	0	0	0
s__Gemella_haemolysans	0	0	0	0	0	0	0	0	0	0	0	0	0	0	0	0.0376155	0	0	0	0	0	0	0	0	0	0	0	0	0	0	0	0	0	0	0	0	0	0	0	0.0093347	0	0	0	0	0	0	0	0	0
s__Gemella_morbillorum	0	0	0	0	0	0	0	0	0	0	0	0	0	0	0	0	0	0	0	0	0	0	0	0	0	0	0	0	0	0	0	0	0	0	0	0	0	0	0	0	0	0	0	0	0	0	0	0	0
s__Gemella_sanguinis	0	0	0	0	0	0	0	0	0	0	0	0	0.00472583	0	0	0.179202	0	0.00749897	0	0	0	0	0	0	0	0	0	0	0	0	0	0	0	0	0	0	0	0	0	0.0132868	0	0	0	0	0	0	0	0	0
s__Gordonibacter_pamelaeae	0	0	0	0	0	0	0	0	0	0	0	0	0	0	0	0	0	0	0.0152463	0.00753184	0	0	0.0033204	0	0	0	0	0	0	0	0	0	0	0.000519078	0	0	0	0	0	0	0	0.0684778	0	0	0	0	0	0	0
s__Granulicatella_adiacens	0	0	0	0	0	0	0	0	0	0	0	0	0	0	0	0.0068949	0	0	0	0	0	0	0	0.000492602	0	0	0	0	0	0	0	0	0	0	0	0	0	0	0	0	0	0	0	0	0	0	0	0	0
s__Granulicatella_elegans	0	0	0	0	0	0	0	0	0	0	0	0	0	0	0	0	0	0	0	0	0	0	0	0	0	0	0	0	0	0	0	0	0	0	0	0	0	0	0	0	0	0	0	0	0	0	0	0	0
s__Haemophilus_haemolyticus	0	0	0	0	0	0	0	0	0	0	0	0.000991847	0.000983151	0.0538512	0.0358351	0.0410301	0	0.0411213	0	0.00550207	0	0	0	0.00214954	0	0	0	0	0	0	0	0	0	0	0	0	0	0	0	0	0	0	0	0	0.0052748	0	0	0	0
s__Haemophilus_parainfluenzae	0.369644	0	0.127507	0.312677	0	0.049811	1.26037	0.0470074	0.0164984	0.134624	0.21046	0.196825	2.19169	19.6087	19.8529	13.9728	3.20494	3.40695	0.216797	2.13258	0.186637	0.19897	0.490152	7.5857	0.234947	0	0.16471	1.14548	1.02909	0	0.423552	0.100291	0	0.270174	0.176643	0	0	0.137961	0.129217	2.25863	0	0.0073102	1.62545	1.60398	1.58516	0.46504	1.54593	0.00555799	0.450257
s__Haemophilus_pittmaniae	0	0	0	0	0	0	0	0	0	0	0	0	0	0	0	0	0	0	0	0	0	0	0	0.0321983	0	0	0	0	0	0	0	0	0	0	0	0	0	0	0	0	0	0	0	0	0	0	0	0	0
s__Haemophilus_sputorum	0	0	0	0	0	0	0	0	0	0	0	0	0	0.0895558	0.10443	0.0730312	0	0	0	0	0	0	0	0	0	0	0	0	0	0	0	0	0	0	0	0	0	0	0	0	0	0	0	0	0	0	0.015184	0	0
s__Holdemania_filiformis	0	0	0.0201667	0	0	0	0	0.00642021	0.00565077	0.0219841	0	0.00420827	0	0.0378215	0.0405891	0	0	0	0	0	0	0	0.00609613	0.00893401	0	0	0	0	0	0.00327772	0.0211871	0	0	0.0359047	0	0	0	0.00638186	0.0153778	0	0	0.309641	0	0	0.0125392	0	0.00736872	0.012402	0.044523
s__Holdemania_sp_AP2	0	0	0	0	0	0	0	0	0	0	0	0	0	0	0	0	0	0	0	0	0	0	0	0	0	0	0	0	0	0	0	0	0	0	0	0	0	0	0	0	0	0	0	0	0	0	0	0	0
s__Klebsiella_oxytoca	0	0	0	0	0	0	0	0	0	0	0	0	0.0767528	0	0	0	0.0635285	0.275649	0	0	0	0	0	0	0	0	0	1.91315	2.26851	0	0	0	0	0	0	0	0	0	0	0	0	0	0	0	0	0	0	0	0
s__Klebsiella_pneumoniae	0	0	0.503776	0	0	0	0	0.639722	0.0130036	0.806739	31.2381	32.5617	0.240783	0.101284	0.279696	0	1.52309	3.68484	0	16.7252	0	0	0.0725251	0.664016	0.626591	0.328162	1.26085	0.0892595	0.0317046	0	0	0	0	0	0	0	0.0826097	0.0231395	0.117256	0.0468675	0.223262	0.0429237	0	0	0.0290692	0.166436	2.74027	0	0.276394
s__Lachnospiraceae_bacterium_1_1_57FAA	0.205283	0	0	0.0352968	0	0	0.524697	0.747467	0.11558	0	0	0	0	0	0.0360041	0	0	0	0.0191902	0	0	0.252513	0.00630562	0	0	0	0.0806803	0.0305283	0.0275877	2.12451	0.484603	0	0	0.0156496	0.650648	0.319928	0	0.0444958	0	0.0135293	0.300049	0.507595	0	0	0.00294972	0	0.426453	2.7639	0
s__Lachnospiraceae_bacterium_1_4_56FAA	0	0	0	0	0	0	0.00451184	0.0104249	0.171804	0	0	0	0	0	0	0	0	0	0	0.0872799	0	0	0	0	0	0	0	0	0	0.00793609	0.634622	0	0	0	0	0	0	0	0	0	0.650285	0	0	0	0	4.08227	0.00403244	0	0
s__Lachnospiraceae_bacterium_2_1_46FAA	0	0	0	0	0	0	0	0	0	0	0	0	0	0	0	0	0	0	0	0	0	0	0	0	0	0	0	0	0	0	0	0	0	0	0.0348173	0	0	0	0	0	0	0	0.828469	0.649199	0.758495	0	0	0	0
s__Lachnospiraceae_bacterium_2_1_58FAA	0.012058	0	0.106145	0	0	0	0.0205186	0.0206591	0.00348351	0.0176703	0	0	0	0	0	0	0.259587	0.0906093	0	0	0.172283	0.161786	0.00204252	0	0.30827	0	0.487652	0.0372064	0.0455737	0.085948	0	0	0	0	0.047123	0	0.0598819	0.0299593	0.0174254	0.222505	0	0.00578285	0	0.0167693	0	3.65428	0.00601582	0.00117699	0.023637
s__Lachnospiraceae_bacterium_3_1_46FAA	0	0	0	3.78361	0	0	0.0302499	0.0174702	0.184683	0	0	0	0.0137083	0	0	0	0	0	0	0	0	0	0	0	0	0	0.0247715	0	0.00357712	0.0543933	0	0	0	0	0	0	0.039578	0.0100003	0.0104678	4.00316	0	0.00333909	0	0	0	0	0.0116245	0.0958591	0
s__Lachnospiraceae_bacterium_3_1_57FAA_CT1	0	0	0.00347045	0	0	0	0	0	0.0045955	0	0	0	0	0	0	0	0	0	0	0	0	0.0129609	0	0	0	0	0	0	0	0	0.00817322	0	0	0.00420784	0.0648799	0	0.0250554	0	0	0	0.346241	0.0881753	0.450596	0.406669	0.485524	0	0	0	0
s__Lachnospiraceae_bacterium_4_1_37FAA	0	0	0	0	0	0	0	0	0	0	0	0	0	0	0	0	0	0	0	0	0	0	0	0	0	0	0	0	0	0.00363606	0	0	0	0	0	0	0	0	0	0.00404908	0	0	0	0	0	0	0	0	0
s__Lachnospiraceae_bacterium_5_1_57FAA	0	0	0	0.0169791	0	0	0	0	0	0	0	0	0	0	0	0	0	0	0	0	0	0	0	0	0	0	0	0	0	0	0	0	0	0.00187752	0	0	0	0	0	0	0	0.00520351	0	0	0.0044188	0	0	0	0
s__Lachnospiraceae_bacterium_5_1_63FAA	0.0402748	0	0.00559716	0	0	0.00206001	0	0.0060706	0.0352889	0	0	0	0	0	0	0.000930264	0	0	0.0275643	0	0.109465	0.100878	0.00571905	0.0764093	0	0	0	0	0.0014183	0.0200879	0.0302251	0	0	0.0070462	0	0	0	0	0	0.402071	0.0622161	0.411225	0.0150858	0	0	0.0121767	0.00937837	0.0590128	0
s__Lachnospiraceae_bacterium_6_1_63FAA	0	0	0	0	0	0	0	0	0.0246001	0	0	0	0	0.0276105	0.0279043	0	0	0	0	0	0	0	0	0	0	0	0	0	0	0	0	0	0	0	0	0	0	0	0	0	0	0	0	0	0	0	0	0	0
s__Lachnospiraceae_bacterium_7_1_58FAA	0.00364396	0	0.00280387	0	0	0.0789704	0.0137098	0.0212736	0.00621811	0.021023	0	0	0	0	0	0	0	0	0.059159	0.00117446	0	0	0.00356131	0	0	0	0	0	0	0.00708241	0.0148173	0	0	0.000452813	0	0	0	0	0	0	0.00920528	0.255162	0	0	0	0.0974849	0.00258759	0.00357455	0
s__Lachnospiraceae_bacterium_8_1_57FAA	0.352795	0	0	0.161605	0	0	0	0	0	0	0	0	0	0	0	0.0735565	0	0	0.0716283	0	0	0	0.409101	0.524554	0	0	0.0308052	0.0512661	0.0100661	0	0	0	0	0.126953	0	0	0	0	0	0	0	0	0	0	0	0.0977488	0.0135684	0	0
s__Lachnospiraceae_bacterium_9_1_43BFAA	0	0	0	0	0	0	0	0	0.00108931	0	0	0	0	0.0224257	0.0327033	0	0	0	0	0	0	0	0	0	0	0	0	0	0	0.00297208	0	0	0	0	0	0	0	0	0	0.0262584	0	0	0	0	0	0.0659979	0	0	0
s__Lactobacillus_acidophilus	0	0	0	0	0	0	0	0	0	0	0	0	0	0	0	0	0	0	0	0	0	0	0	0	0	0	0	0	0	0	0	0	0	0	0	0	0	0	0	0	0	0	0	0	0	0	0	0	0
s__Lactobacillus_amylovorus	0	0	0	0	0	0	0	0	0	0	0	0	0	0	0	0	0	0	0	0	0	0	0	0	0	0	0	0	0	0	0	0	0	0	0	0	0	0	0	0	0	0	0	0	0	0	0	0	0
s__Lactobacillus_casei_paracasei	0	0	0	0	0	0	0	0	0	0	0	0	0	0	0	0	0	0	0	0	0	0	0	0	0	0	0	0	0	0	0	0	0	0	0	0	0	0	0	0	0	0	0	0	0	0	0	0	0
s__Lactobacillus_crispatus	0	0	0	0	0	0	0	0	0	0	0	0	0.0725186	0	0	0	0	0	0	0	0	0	0	0	0	0	0.000982556	0	0	0	0	0	0	0	0	0	0	0	0	0	0	0	0	0	0	0	0	0.384275	0
s__Lactobacillus_curvatus	0	0	0	0	0	0	0	0	0	0	0	0	0	0	0	0	0	0	0	0	0	0	0	0	0	0	0	0	0	0	0	0	0	0	0	0	0	0	0	0	0	0	0	0	0	0	0	0	0
s__Lactobacillus_delbrueckii	0	0	0	0	0	0	0	0	0	0	0	0	0	0	0	0	0	0	0	0	0	0	0	0	0	0	0.170799	0	0	0	0	0	0	0	0	0	0	0	0	0	0	0	0	0	0	0	0	0	0
s__Lactobacillus_fermentum	0.0335924	0	0	0	0	0	0.0689697	0	0.00131624	0.00801606	0	0	0.00158645	0	0	0	0	0	0.0255221	0	0.0483711	0.0335297	0	0	0.200703	0.0506302	0.469108	0	0	0	0.0115796	0	0	0	0	0	0	0	0	0	0	0	0	0	0.00602669	0	0	0	0
s__Lactobacillus_gasseri	0	0	0	0	0	0	0	0	0.000306367	0	0	0.000651785	0	0	0	0	0	0	0	0	0	0	0	0	0.800838	0.485045	1.17854	0	0	0	0	0	0	0	0	0	0	0	0	0.00729804	0	0	0	0	0	0	0	0	0
s__Lactobacillus_iners	0	0	0	0	0	0	0	0	0	0	0	0	0	0	0	0	0	0	0	0	0	0	0	0	0	0	0	0	0	0	0	0	0	0	0	0	0	0	0	0	0	0	0	0	0	0	0	0	0
s__Lactobacillus_mucosae	8.24914	0	0	0	0	0	1.35564	0	0	0.000786317	0.0440759	0.0922843	0	0	0.0145323	0	0	0	0.0585107	0	0.215264	0.22318	0.0523094	0	0.521028	0.413252	1.02569	0.0223	0.0349804	0	0	0	0	0	0	0	0	0.100045	0.10169	2.20619	0	0	0.0191455	0	0.0303185	0	0.558526	0.0589256	0
s__Lactobacillus_oris	0	0	0	0	0	0	0	0	0	0	0	0	0	0	0	0	0	0	0	0	0.189795	0.209803	0	0	0	0	0.0252697	0	0	0	0	0	0	0	0	0	0	0	0	0.00189119	0	0	0	0	0.00337772	0	0	0.0217089	0
s__Lactobacillus_plantarum	0	0	0	0	0	0	0	0	0	0	0	0	0	0	0	0	0	0	0	0	0	0	0	0	0	0	0	0	0	0	0	0	0	0	0	0	0	0	0	0	0	0	0	0	0	0	0	0	0
s__Lactobacillus_reuteri	0	0	0	0	0	0	0	0	0	0	0	0	0	0	0	0	0	0	0	0	0	0	0	0	0	0	0	0	0	0	0	0	0	0	0	0	0	0	0	0	0	0	0	0	0	0	0	0	0
s__Lactobacillus_rhamnosus	0	0	0	0	0	0	0	0	0	0	0	0	0	0	0	0	0	0	0	0	0	0	0	0	0	0	0	0	0	0	0	0	0	0	0	0	0	0	0	0	0	0	0	0	0	0	0	0	0
s__Lactobacillus_ruminis	0	0	0	0	0	0	0	0	0	0	0	0	0	0	0	0	0	0	0	0	0	0	0	0	0	0	0	0	0	0	0	0	0	0	0	0	0	0	0	0	0	0	0	0	0	0	0	0	0
s__Lactobacillus_sakei	0	0	0	0	0	0	0	0	0	0	0	0	0	0	0	0	0	0	0	0	0	0	0	0	0	0	0	0	0	0	0	0	0	0	0	0	0	0	0	0	0	0	0	0	0	0	0	0	0
s__Lactobacillus_salivarius	0	0	0	0	0	0	1.37716	0	0.125145	0.0410741	0.144794	0.0938287	0.415147	0.342612	0.361798	0	0	0	3.44933	0	3.25774	3.80967	0.0523723	0	3.74715	2.33699	4.43264	0.701006	0.563779	0	1.1903	0	0	0	0	0	0	0	0	0.199593	0	0	0.185148	0.122692	0.101413	0	0.882434	1.28307	0.13468
s__Lactobacillus_sanfranciscensis	0	0	0	0	0	0	0	0	0	0	0	0	0	0	0	0	0	0	0	0	0	0	0	0	0	0	0	0	0	0	0	0	0	0	0	0	0	0	0	0	0	0	0	0	0	0	0	0	0
s__Lactobacillus_vaginalis	0	0	0	0	0	0	0	0	0	0	0	0	0	0	0	0	0	0	0	0	0.00769173	0.0163833	0	0	0	0	0.107375	0	0	0	0	0	0	0	0	0	0	0	0	0	0	0	0	0	0	0	0	0.0118353	0
s__Lactococcus_garvieae	0	0	0	0	0	0	0	0	0	0	0	0	0	0	0	0	0	0	0	0	0	0	0	0	0	0	0	0	0	0	0	0	0	0	0	0	0	0	0	0	0	0	0	0	0	0	0	0	0
s__Lactococcus_lactis	0	0	0	0	0	0	0	0	0	0	0	0	0	0	0	0	0	0.00457191	0	0.378749	0	0	0	0	0	0	0	0	0	0	0	0	0	0	0	0	0	0	0	0	0	0	0	0	0	0	0	0	0
s__Lactococcus_raffinolactis	0	0	0	0	0	0	0	0	0	0	0	0	0	0	0	0	0	0	0	0	0	0	0	0	0	0	0	0	0	0	0	0	0	0	0	0	0	0	0	0	0	0	0	0	0	0	0	0	0
s__Leuconostoc_lactis	0	0	0	0	0	0	0	0	0	0	0	0	0	0	0	0.0161975	0	0	0	0.107756	0	0	0	0	0	0	0	0	0	0	0	0	0	0	0	0	0	0	0	0	0	0	0	0	0	0	0	0	0
s__Leuconostoc_mesenteroides	0	0	0	0	0	0	0	0	0	0	0	0	0	0	0	0	0	0	0	0	0	0	0	0	0	0	0	0	0	0	0	0	0	0	0	0	0	0	0	0	0	0	0	0	0	0	0	0	0
s__Leuconostoc_pseudomesenteroides	0	0	0	0	0	0	0	0	0	0	0	0	0	0	0	0	0	0	0	0	0	0	0	0	0	0	0	0	0	0	0	0	0	0	0	0	0	0	0	0	0	0	0	0	0	0	0	0	0
s__Megamonas_funiformis	0	0	0	0	0	0.00566502	0	0.353154	0.367879	0	0	0	0	0	0	0	0	0	0	7.65009	0	0	0	0.00265333	0	0	0.00975636	0.269949	0.194131	2.31041	0	0	0	0.000265061	0	0	0	0	0	0	0	0	0	0	0	0	0.0358322	0	0
s__Megamonas_hypermegale	0	0	0	0	0.572736	0.30587	0	0.0116644	2.19531	0	0	0.00189868	3.48147	0	0	0	0	0	0	11.9545	0	0	0	0.0369675	0.379868	0	0.022239	0.259013	0.204674	2.31448	0	0	0	0.0118946	0	0	0	0	0	0	0	0.000747873	0	0	0	0	0	0.000490411	0
s__Megamonas_rupellensis	0	0	0	0	0.0910382	0.0149248	0	0.00240493	0	0	0	0	0.00184341	0	0	0	0	0	0	1.19431	0	0	0	0.301696	0.0344818	0	0.00214502	0.0962357	0.0688564	0.958802	0	0	0	0.00220884	0	0	0	0	0	0	0	0.00266496	0	0	0	0	0.00479427	0	0
s__Megasphaera_elsdenii	0	0	0	0	0	0	0	0.000921714	0	0	0	0	0	0	0	0	0	0	0	0	0	0	0	0	0	0	0	0	0	0	0	0	0	0	0	0	0	0	0	0	0	0	0	0	0	0	0	0	0
s__Megasphaera_micronuciformis	0.0461285	0	0	0	0	0	0.00431701	0	0.000283673	0.198556	0	0.00684374	0.0363096	0.0914236	0.158109	0	0	0.0442426	0	0.0408634	0.40019	0.426624	0	0	0	0	0	0	0	0	0.0176858	0.00305247	0	0.0334529	0	0	0	0.0413257	0.0284782	2.7735	0	0	0.00500113	0	0.012759	0	0.135711	0.0140476	0.00921314
s__Methanobrevibacter_smithii	0	0	0	0	0	0	0	0.0387861	0	0.0924577	0	0	0	0	0	0	0	0	0	0	0	0	0.325745	0	0	0	0	0	0	0	0	0	0	0	0	0	0	0	0	0	0.0232571	0	0	0	0	0	0	0	0
s__Methanosphaera_stadtmanae	0	0	0	0	0	0	0	0	0	0	0	0	0	0	0	0	0	0	0	0	0	0	0	0	0	0	0	0	0	0	0	0	0	0	0	0	0	0	0	0	0	0	0	0	0	0	0	0	0
s__Mitsuokella_multacida	0	0	0	0	0	0	0	0.211909	0	0	0	0	0	0	0	0	0	0	0	0	0	0	2.1295	0	0	0	0	0	0	0	0	0	0	0	0	0	0	0	0	0	0	0	0	0	0	0	0	0	0
s__Morganella_morganii	0	0	0	0	0	0	0	0	0	0	0	0	0	0	0	0	0	0	0	1.87303	0	0	0	0	0	0	0	0	0	0	0	0	0	0	0	0	0	0	0	0	0	0	0	0	0	0	0	0	0
s__Odoribacter_laneus	0	0	0	0	0	0	0	0	0	0	0	0	0	0	0	0	0	0	0	0	0	0	0	0	0	0	0	0	0	0	0	0	0	0	0	0	0	0	0	0	0	0	0	0	0	0	0	0	0
s__Odoribacter_splanchnicus	0.80404	0	0.682758	0	0	2.22446	1.38036	0	0.534406	1.4505	0	0	0.174777	0	0	0.295342	0	0	1.38807	0.124084	0	0	1.03193	0.134827	0	0	0	0	0	0	0.320485	2.21156	1.64526	2.49149	0	0	0	2.11279	1.97254	0	0	0	0	0	0	0	0	2.33121	0
s__Oribacterium_sinus	0	0	0	0	0	0	0	0	0	0	0	0	0	0	0	0	0	0	0	0	0	0	0	0.000436625	0	0	0	0	0	0	0	0	0	0	0	0	0	0	0	0	0	0	0	0	0	0	0	0	0
s__Oscillibacter_sp_KLE_1728	0	0	0	0	0	0	0	0	0	0	0	0	0	0	0	0	0	0	0	0	0	0	0	0	0	0	0	0	0	0	0	0	0	0	0	0	0	0	0	0	0	0	0	0	0	0	0	0	0
s__Oscillibacter_sp_KLE_1745	0	0	0	0	0	0	0	0	0	0	0	0	0	0	0	0	0	0	0	0	0	0	0	0	0	0	0	0	0	0	0	0	0	0	0	0	0	0	0	0	0	0	0	0	0	0	0	0	0
s__Oxalobacter_formigenes	0	0	0	0	0	0	0	0	0	0	0	0	0	0	0	0	0	0	0	0	0	0	0	0	0	0	0	0	0	0	0	0	0	0	0	0	0	0	0	0	0	0.0307049	0	0	0	0	0	0	0
s__Parabacteroides_distasonis	0.0532464	1.53963	1.42056	0.403771	0.625082	0.505196	1.49838	0.228733	0.0157268	0.165312	0.0231836	0.00909665	0.549671	0.667225	0.635152	0.0249201	0	0.0312004	1.97197	0.733843	0.809922	0.707198	1.67243	0.0280111	0.980034	0.700373	0.389756	0.22238	0.0452851	0.499795	0.00877435	0.0310836	0	0.00822794	6.08717	9.01022	2.06505	0.0649031	0.269791	0.00135778	0.181937	1.33033	0	0	0.00172356	0.0246782	1.04942	0.299271	0.570783
s__Parabacteroides_goldsteinii	0.0346017	0	0.0326201	0	0	0.132665	0	0.00916417	0.673542	0	0	0	0	0	0	0.0188789	0	0.0269134	0	0	0	0	0	0.00212714	0	0	0	0	0	0	0.308631	0	0	0	0	0	0	0	0	0	0	0	0	0	0	0.406277	0.475749	0	0.00863057
s__Parabacteroides_johnsonii	0	0.242566	0.423162	0	0	0.000412002	0	0.00943962	0.309113	0.116954	0	0	0.00875898	0	0	0.0493149	0	0.014169	0	0.0410677	0	0	0	0	0	0	0	0	0	0	0	0	0	0	0	0	0	0	0	0	0	0	0	0	0	0	0.0238663	0	0.032602
s__Parabacteroides_merdae	0.0603643	0.164395	0.279213	0.346543	0.870621	0.910266	2.29501	1.24562	1.54679	0.509347	0.0433359	0.0381011	0.0800598	0	0	0.340411	5.48263	8.73081	4.07275	0.125692	0	0	0.693964	0.420749	0	0	0.0610292	0.0472831	0.0265083	0	1.54634	1.3261	1.03047	1.94111	15.8077	20.1372	19.8877	0.252115	0.23774	0	1.04608	7.66132	0	0	0	0.00181636	1.4646	0.00228859	1.1322
s__Paraprevotella_clara	0	0.0437701	0.309706	0	0	0	0	0.0406825	0.600479	0.182087	0	0	0	0	0	0	0.912238	1.54455	0	0	0	0	0	0.0118784	0	0	0	0	0	0	0.615417	0	0	0	0	0	0	0	0	0	0	0.0525302	0	0	0	0.0139221	0	0	0
s__Paraprevotella_xylaniphila	0	0	0.00832697	0	0	0	0	0	0.0211961	0.000633422	0	0	0.0374156	0	0	0.104485	0.187006	0.446273	0	0	0	0	0	0.000817272	0	0	0	0	0	0	0.0568223	0	0	0	0	0	0	0.747356	0.676373	0	0	0.00937475	0	0	0	0	0	0	0
s__Parascardovia_denticolens	0	0	0	0	0	0	0	0	0	0	0	0	0	0	0	0	0	0	0	0	0	0	0	0	0	0	0	0	0	0	0	0	0	0	0	0	0	0	0	0	0	0	0	0	0	0	0	0	0
s__Parasutterella_excrementihominis	0.0407316	0.19957	0.430907	0	0	0	0.0338286	0	0	0	0	0	0	0	0	0	0	0	0	0.12342	0.0658713	0.0411374	0	0	0.00674553	0	0.0249929	0.0435267	0.0263828	0.174752	0.342157	0	0	0.0146336	0.750269	1.39179	0.864914	0.148232	0.118645	0	0	0.273722	0	0	0	0	0	0	0
s__Parvimonas_micra	0	0	0	0	0	0	0	0	0	0	0	0	0	0	0	0	0	0	0	0	0	0	0	0	0	0	0	0	0	0	0	0	0	0	0	0	0	0	0	0	0	0	0	0	0	0	0	0	0
s__Pediococcus_pentosaceus	0	0	0	0	0	0	0	0	0	0	0	0	0	0	0	0	0	0	0	0	0	0	0	0	0	0	0	0	0	0	0	0	0	0	0	0	0	0	0	0	0	0	0	0	0	0	0	0	0
s__Peptoniphilus_harei	0	0	0	0	0	0	0	0	0	0	0	0	0	0	0	0	0	0	0	0	0	0	0	0	0	0	0	0	0	0	0	0	0	0	0	0	0	0	0	0	0	0	0	0	0	0	0	0	0
s__Peptoniphilus_lacrimalis	0	0	0	0	0	0	0	0	0	0	0	0	0	0	0	0	0	0	0	0	0	0	0	0	0	0	0	0	0	0	0	0	0	0	0	0	0	0	0	0	0	0	0	0	0	0	0	0	0
s__Peptostreptococcus_anaerobius	0	0	0	0	0	0	0	0	0	0	0	0	0	0	0	0	0	0	0	0	0	0	0	0	0	0	0	0	0	0	0	0	0	0	0	0	0	0	0	0	0	0	0	0	0	0	0	0	0
s__Peptostreptococcus_stomatis	0	0	0	0	0	0	0	0	0	0	0	0	0	0	0	0.00495776	0	0.0652501	0	0	0	0	0	0	0	0	0	0	0	0	0	0	0	0	0	0	0	0	0	0	0	0	0	0	0	0	0	0	0
s__Phascolarctobacterium_succinatutens	0	0	0	0	0	0	0.00314804	18.4539	0.00554865	0	0	0	0.0223667	0	0	0	0	0	0	0	0	0	0.00157117	0.00378408	0	0	0	0	0	0.0090111	0	0	0	0	0	0	0	0	0	0	0	0	0	0	0	0	0	0	0
s__Porphyromonas_asaccharolytica	0	0	0	0	0	0	0	0	0	0	0	0	0	0	0	0	0	0	0	0	0	0	0	0	0	0	0	0	0	0	0	0	0	0	0	0	0	0	0	0	0	0.000442404	0	0	0	0	0	0	0
s__Porphyromonas_bennonis	0	0	0	0	0	0	0	0	0	0	0	0	0	0	0	0	0	0	0	0	0	0	0	0	0	0	0	0	0	0	0	0	0	0	0	0	0	0	0	0	0	0	0	0	0	0	0	0	0
s__Porphyromonas_somerae	0	0	0	0	0	0	0	0	0	0	0	0	0	0	0	0	0	0	0	0	0	0	0	0	0	0	0	0	0	0	0	0	0	0	0	0	0	0	0	0	0	0	0	0	0	0	0	0	0
s__Porphyromonas_uenonis	0	0	0	0	0	0	0	0	0	0	0	0	0	0	0	0	0	0	0	0	0	0	0	0	0	0	0	0	0	0	0	0	0	0	0	0	0	0	0	0	0	0	0	0	0	0	0	0	0
s__Prevotella_bivia	0	0	0	0	0	0	0	0	0	0	0	0	0	0	0	0	0	0	0	0	0	0	0	0.00238464	0	0	0	0	0	0	0	0	0	0	0	0	0	0	0	0	0	0	0	0	0	0	0	0	0
s__Prevotella_buccalis	0	0	0	0	0	0	0	0	0	0	0	0	0	0	0	0	0	0	0	0	0	0	0	0	0	0	0	0	0	0	0	0	0	0	0	0	0	0	0	0	0	0	0	0	0	0	0	0	0
s__Prevotella_copri	0.00279406	0	0.00730064	0.218679	61.7637	42.6039	0.188913	50.4099	0.0239307	31.5128	0.223013	0.0243286	69.2341	0.00466401	0.0290534	46.4596	0.176118	0.117432	0.0415248	0.012268	0.0164938	0.0185569	0.102775	40.9376	10.5801	1.15724	0.224147	0.0890925	0.0284036	0.00248728	0.0273249	0	0.130778	0.0823125	0	0	0	0.00988563	0.0403981	0.00126079	0.139096	0.0620313	0	0	0.0483639	0	0.0203986	0.0248693	0.0315771
s__Prevotella_disiens	0	0	0	0	0	0	0	0	0	0	0	0	0	0	0	0	0	0	0	0	0	0	0	0.00230627	0	0	0	0	0	0	0	0	0	0	0	0	0	0	0	0	0	0	0	0	0	0	0	0	0
s__Prevotella_stercorea	0	11.2476	8.33956	0	0	0.000535602	0	0	0.00760244	2.84652	0	0	2.63725	22.9299	21.4061	0	0	0	0.0177099	0	0.0163897	0	0	0	0.463242	0	0	0	0	0.109798	0.000854233	0	0	0	0	0	0	17.1072	17.9653	0.000654641	0	0	0	0	0	1.53829	0	0	0
s__Prevotella_timonensis	0	0	0	0	0	0	0	0	0	0	0	0	0	0	0	0	0	0	0	0	0	0	0	0	0	0	0	0	0	0	0	0	0	0	0	0	0	0	0	0	0	0	0	0	0	0	0	0	0
s__Propionibacterium_freudenreichii	0	0	0	0	0	0	0	0	0	0	0	0	0	0	0	0	0	0	0	0	0	0	0	0	0	0	0	0	0	0	0	0	0	0	0	0	0	0	0	0	0	0	0	0	0	0	0	0	0
s__Proteus_mirabilis	0	0	0	0	0	0	0	0	0	0	0	0	0	0	0	0	0	0	0	0	0	0	0	0	0	0	0	0	0	0	0	0	0	0	0	0	0	0	0	0	0	0	0	0	0	0	0	0	0
s__Pseudoflavonifractor_capillosus	0	0	0	0	0	0	0	0	0	0	0	0	0	0	0	0	0	0	0.013485	0	0	0	0	0	0	0	0	0	0	0	0	0	0	0	0	0	0	0	0	0.0349384	0	0.00933261	0	0	0	0	0	0	0
s__Pyramidobacter_piscolens	0	0	0	0	0	0	0	0	0	0	0	0	0	0	0	0	0	0	0.0618603	0	0	0	0.0214307	0	0	0	0	0	0	0	0	0	0	0.0168645	0	0	0	0	0	0.0332412	0	0	0	0	0	0	0	0	0
s__Raoultella_ornithinolytica	0	0	0	0	0	0	0	0	0	0	0	0	0.0681838	0	0	0	0	0	0	0	0	0	0	0	0	0	0	0	0	0	0	0	0	0	0	0	0	0	0	0	0	0	0	0	0	0	0	0	0
s__Roseburia_hominis	0.58077	0	0	0.344051	0	0.184268	2.52363	0.0522728	0.0330196	0.298582	0	0	0	0	0	0.0096638	0	0	0.195965	0	0	0	0.219869	0.721796	0	0	0	0	0	0.0309855	0	0	0	0.0460212	0	0	0	0.0566547	0.0447858	0	0.121921	0.00274922	0	0	0	0.142366	0.0272813	0	2.09784
s__Roseburia_intestinalis	0	0	0	0	0.209005	0.199635	0.275889	1.12817	2.60304	0.0234694	0	0	0	0	0	0.434915	0.145935	0.280933	0	0	0	0.00341078	0	0.02182	0	0	0.0145169	0	0	0	0	0.0138436	0	0.0469931	0	0	0	1.06783	1.0126	0.0643488	0.690759	0.0301677	0	0	0.00714874	5.74913	3.66903	0.0323345	0
s__Roseburia_inulinivorans	4.28733	5.14228	3.93719	15.7543	0.883587	1.94506	1.3372	4.03627	8.66813	0.744063	0	0	0.218673	0	0	1.2811	2.37508	3.45875	0.12304	0.00275742	4.6486	4.66239	1.12707	4.80878	0	0	0.0158593	0.120515	0.118886	0.86476	1.25217	1.48663	1.3358	1.43454	0	0	0	4.05495	3.58838	5.69739	0.197649	0.118069	0.0109083	0	0.00200118	3.71979	0.62776	0.636358	9.68364
s__Rothia_dentocariosa	0	0	0	0	0	0	0	0	0	0	0	0	0.006424	0	0	0	0	0	0	0	0	0	0	0	0	0	0	0	0	0	0	0	0	0	0	0	0	0	0	0.00441277	0	0	0	0	0	0	0	0	0
s__Rothia_mucilaginosa	0	0	0	0	0	0	0	0	0	0.0188388	0	0.000212539	0.0178308	0.0072111	0.0352831	0.0466774	0	0.00187798	0.0077582	0	0	0	0	0.0143638	0	0	0	0	0	0	0.00388096	0	0	0.021238	0	0	0	0	0	0.00610999	0	0.000168535	0	0	0	0	0	0.0437883	0
s__Ruminococcaceae_bacterium_D16	0.000945517	0	0	0	0	0	0	0.00137727	0.0132646	0.0252713	0	0	0	0	0	0	0	0.0352542	0.0106864	0	0	0	0	0.0189092	0	0	0	0.00339866	0	0	0	0	0	0	0	0	0	0	0	4.87555	0.0349946	3.42842	0	0	0	0	0.00253505	0.00171099	0
s__Ruminococcus_albus	0	0	0	0	0	0	0	0	0	0	0	0	0	0	0	0	0	0	0.00185851	0	0	0	0.00037708	0	0	0	0	0	0	0	0	0	0	0	0	0	0	0	0	0.0197362	0	0	0	0	0	0	0.00198338	0	0
s__Ruminococcus_bromii	6.89506	3.23194	3.1443	0	0	0.0215374	0.671075	0.375381	2.16472	0	0	0	0	6.205	6.5935	0	0	0	0.852862	0.000765949	0	0	4.126	0.136865	0	0	0	0.300894	0.286835	2.80984	0	0	0	0	0	0	0	0.7087	0.729903	0.0448551	4.97877	2.83896	0	0	0	0	0.936025	1.03507	0.0048547
s__Ruminococcus_callidus	0	0	0	0	0	0	0	0.00722539	1.74424	0.150285	0	0	0	0	0	0.00564725	0	0	0.00610499	0	0	0	0.628865	0	0	0	0	0	0	0	0	0	0	0.0434811	0	0	0	0.105426	0.0759488	0	0.0650493	0	0	0	0	0	0.0226053	0	0
s__Ruminococcus_champanellensis	0	0	0	0	0	0	0	0	0	0	0	0	0	0	0	0	0	0	0	0	0	0	0	0	0	0	0	0	0	0	0	0	0	0	0	0	0	0	0	0	0	0	0	0	0	0	0	0	0
s__Ruminococcus_flavefaciens	0	0	0	0	0	0	0	0	0	0	0	0	0	0	0	0	0	0	0	0	0	0	0	0	0	0	0	0	0	0	0	0	0	0	0	0	0	0	0	0.00737078	0	0	0	0	0	0	0	0	0
s__Ruminococcus_gnavus	0.0958265	0.308338	0.666147	0.0330418	0	0.0171702	0.0620276	0.112852	1.18334	3.87573	0.50439	0.489817	0	1.50804	1.69269	2.21183	0.47935	0.671553	0.0190822	18.2739	0.05582	0.0492655	0.0579656	0.0660087	1.48798	0.918322	2.4446	0.30607	0.283546	0.86359	0.265118	0.00799661	0	0.059462	4.02425	5.16797	4.43112	0.196096	0.13605	1.39225	0.014882	0.0788321	2.20101	1.93816	1.95023	0.740214	0.00328374	0.123279	0.0339181
s__Ruminococcus_lactaris	0.396352	0	0	0	0.0651476	0.0767971	0.0117513	0	0	0.587739	0	0	0	0	0	0.465537	0	0	0	0	0	0	0.0102545	0	0	0	0	0	0	0	0.000717134	0	0	0	0	0	0	0.701775	0.665727	0	0.850996	0	0	0	0	0	0	0.311651	0.258076
s__Ruminococcus_obeum	0.275847	0	0.141654	0.219544	0	0.0429718	0.186452	0.358737	0.054295	0.00820172	0	0.00315974	0.116213	0.510924	0.504699	0.125783	0.303463	0.549691	0.156309	0	0.0441841	0.0526878	0.17728	0.431128	0.0530862	0	0.11143	0.0047939	0.0105431	0.193776	0.351301	0.109083	0.0646478	0.146457	0	0	0	0	0	0.085564	1.41784	0.269793	0.0281005	0.015474	0.0240373	0.0571698	0.109244	0.0721559	0.092455
s__Ruminococcus_sp_5_1_39BFAA	0	0	0	0	0	0	0	0.473136	0	0	0	0	0	0	0	0	0	0	0.19885	0	0	0	0	0.764877	0	0	0	0	0	0	0.580151	0	0	0	0	0	0	0	0	0	2.41057	0.301235	0	0	0	0	0	0	0
s__Ruminococcus_sp_JC304	0	0	0	0	0	0	0	0	0	0	0	0	0	0	0	0	0	0	0	0	0	0	0	0	0	0	0	0	0	0	0	0	0	0	0	0	0	0	0	0	0	0	0	0	0	0	0	0	0
s__Ruminococcus_torques	0.414976	0	0.31999	0.64153	0	0.197029	0.552414	0.629562	0.953981	3.56875	0.117754	0.0102444	0.0296733	4.41367	4.10218	0.162238	0	0.0693428	0.070202	0.498582	1.32368	1.48875	0.208211	3.60167	0.803886	0.633645	1.01926	0	0.117141	0.626287	0.540814	0	0	0.18953	2.34454	2.59303	3.71131	0.321001	0.083084	1.11427	1.51633	0.719022	0.389617	0.205002	0.0339045	0.758509	0.359189	0.857653	0.120655
s__Saccharomyces_cerevisiae	0	0	0	0	0	0	0	0	0	0	0	0	0	0	0	0	0	0	0	0	0	0	0	0	0	0	0	0	0	0	0	0	0	0	0	0	0	0	0	0	0	0	0	0	0	0	0	0	0
s__Scardovia_wiggsiae	0	0	0	0	0	0	0	0	0	0	0	0	0	0	0	0	0	0	0	0	0	0	0	0	0	0	0	0	0	0	0	0	0	0	0	0	0	0	0	0	0	0	0	0	0	0	0	0	0
s__Shigella_flexneri	0	0	0	0	0	0	0	0	0	0	0	0	0	0	0	0	0	0	0	0	0	0	0	0	0	0	0	0	0	0	0	0	0	0	0	0	0	0	0	0	0	0	0	0	0	0	0	0	0
s__Shigella_sonnei	0	0	0.0151409	0	0	0	0	0	0	0	0	0	0	0	0	0	0	0	0	0	0	0	0	0	0	0	0	0	0	0	0	0	0	0	0	0	0	0	0	0	0	0	0	0	0	0	0	0	0
s__Slackia_piriformis	0	0	0	0	0	0	0	0	0.0105299	0	0	0	0	0	0	0	0	0	0	0	0	0	0	0	0	0	0	0	0	0	0	0	0	0	0	0	0	0	0	0	0	0	0	0	0	0	0	0	0
s__Solobacterium_moorei	0	0	0	0	0	0	0	0	0	0	0	0	0	0	0	0	0	0	0	0	0.00765703	0.00956173	0	0	0	0	0	0	0	0	0	0	0	0	0	0	0	0.017133	0.00319674	0	0	0.00080054	0	0	0	0	0	0	0
s__Staphylococcus_aureus	0	0	0	0	0	0	0	0	0	0	0	0	0	0	0	0	0	0	0	0	0	0	0	0.0009964	0	0	0	0	0	0	0	0	0	0	0	0	0	0	0	0	0	0	0	0	0	0	0	0	0
s__Streptococcus_agalactiae	0	0	0	0	0	0	0	0	0	0	0	0	0	0	0	0	0	0	0	0	0	0	0	0	0	0	0	0	0	0	0	0	0	0	0	0	0	0	0	0	0	0	0	0	0	0	0	0	0
s__Streptococcus_anginosus	0.0167112	0	0	0	0	0	0.0490458	0	0.00394873	0	0	0.00877076	0.442239	1.34679	1.2698	0.0182222	1.09784	1.2817	0.508043	0.0201445	0.00419864	0.00352639	0.0379594	0.0322654	0	0	0	0.402365	0.366962	0	0.0440616	0.231687	0.107601	0.369782	0	0	0	0	0	0.199835	0	0.00859527	0	0	0.00424529	0	0.173263	0.028215	0.0136795
s__Streptococcus_australis	0	0	0	0	0	0	0	0	0	0	0	0	0	0	0.00511447	0.138773	0.519624	0.0456284	0.0392016	0	0	0	0.0292028	0.0012427	0	0	0	0	0	0	0	0.0034394	0	0.104081	0	0	0	0	0	0.202769	0	0.0185072	0	0	0	0	0	0	0
s__Streptococcus_constellatus	0	0	0	0	0	0	0	0	0	0	0	0	0	0	0	0	0	0.00358759	0	0	0	0	0	0	0	0	0	0	0	0	0	0	0	0	0	0	0	0	0	0	0	0	0	0	0	0	0	0	0
s__Streptococcus_cristatus	0	0	0	0	0	0	0	0	0	0	0	0	0.109342	0.611223	0.462589	0.086033	0	0.0149979	0	0	0	0	0	0	0	0	0	0	0	0	0.0129822	0	0	0.00757633	0	0	0	0	0	0.0421153	0	0	0	0	0	0	0.00512264	0.00474064	0
s__Streptococcus_gordonii	0	0	0	0	0	0	0	0	0.00213322	0.00400803	0	0	0.0482526	0.0532625	0.0795447	0.115309	0	0.1201	0.0745673	0.00122552	0	0	0	0	0	0	0	0	0	0	0.00751936	0.222067	0.0912663	0.089182	0	0	0	0	0	0.0502377	0	0.00252802	0	0	0	0	0.0184678	0.052801	0
s__Streptococcus_infantarius	0	0	0.00376671	0	0	0	0	0	0	0.0345761	0	0	0	0	0	0	0	0	0	0	0	0	0	3.10784	0	0	0	0	0	0	0	0	0	0	2.79906	4.17544	3.39237	0	0	0	0	0	0	0	0	0	0	0	0
s__Streptococcus_infantis	0	0	0	0	0	0	0	0	0	0	0	0	0.0102672	0	0.026789	0.0331064	0.0746823	0.055912	0	0	0.00824692	0.0148109	0	0.0146213	0	0	0	0	0	0	0.00493557	0.0476572	0	0.00550002	0	0	0	0	0	0	0	0	0	0	0	0	0	0	0
s__Streptococcus_intermedius	0	0	0	0	0	0	0	0	0	0	0	0	0	0	0	0	0	0	0.00575922	0	0	0	0	0	0	0	0	0	0	0	0	0	0	0	0	0	0	0	0	0	0	0.00456097	0	0	0	0	0	0	0
s__Streptococcus_lutetiensis	0	0	0	0	0	0	0	0	0	0	0	0	0	0	0	0	0	0	0	0	0	0	0	0	0	0	0	0	0	0.0149553	0	0	0	0	0	0	0	0	0	0	0	0	0	0	0	0	0	0	0
s__Streptococcus_macedonicus	0	0	0	0	0	0	0	0	0	0	0	0	0	0	0	0	0	0	0	0	0	0	0	0.0869107	0	0	0	0	0	0	0	0	0	0	0	0	0	0	0	0	0	0	0	0	0	0	0	0	0
s__Streptococcus_mitis_oralis_pneumoniae	0	0	0	0	0	0	0	0	0	0	0	0.0047467	0.0519729	0.218099	0.26611	0.123813	0.0597874	0.0431288	0.0194819	0	0	0.00131806	0.00321566	0	0	0	0	0	0	0	0	0	0	0.0203213	0	0	0	0	0	0.393367	0	0.0034655	0	0	0	0	0.00173382	0.0038579	0
s__Streptococcus_mutans	0	0	0	0	0	0	0.0583258	0	0	0	0	0	0	0	0	0	0	0	0.0203032	0	0	0	0	0	0	0	0	0	0	0	0.00554724	0	0	0.056712	0	0	0	0	0	0.598779	0	0	0.00601312	0	0.0150841	0	0.126293	0.0196818	0
s__Streptococcus_oligofermentans	0	0	0	0	0	0	0	0	0	0	0	0	0.017585	0.00719978	0.0171684	0.0125531	0	0.0185208	0	0	0	0	0	0	0	0	0	0	0	0	0	0	0	0	0	0	0	0	0	0.0177238	0	0	0	0	0	0	0	0	0
s__Streptococcus_parasanguinis	0.248883	0	0	0	0	0	0.39291	0	0.0775335	0.394709	0.0175051	0.0413742	4.5561	1.68859	1.89139	0.172712	0.19174	0.291333	1.3145	0.0114637	0.544759	0.583115	0.00446212	0.257642	0.512785	0	0.0379737	0.0406289	0.0572715	0	1.02571	2.89626	2.15549	4.20025	0.565019	0.234839	0.858114	0.024151	0.0123064	0.254122	0	0.00687833	0.135078	0.0504683	0.163577	0	0.640422	1.2571	0.0411463
s__Streptococcus_pasteurianus	0	0	0	0	0	0	0	0	0	0	0	0	0	0	0	0	0	0	0	0	0	0	0	0	0	0	0	0	0	0	0	0	0	0	0	0	0	0	0	0	0	0.0676772	0	0	0	0	0	0	0
s__Streptococcus_peroris	0	0	0	0	0	0	0	0	0	0	0	0	0	0	0	0	0	0	0	0	0	0	0	0	0	0	0	0	0	0	0	0	0	0	0	0	0	0	0	0	0	0	0	0	0	0	0	0	0
s__Streptococcus_salivarius	0.935828	0	0.0039889	0.0779144	0	0.025266	0.37516	0.0493276	0.165563	1.39923	0.16526	0.152461	2.97866	3.00754	3.17082	3.31963	0	0	0.983131	0.0165317	6.08327	6.20851	0.941245	0.256769	1.00252	0.226003	0.616547	0.0577414	0.0317924	0	2.65306	4.41756	5.67355	5.01818	0.0246876	0	0	0.0281031	0.0337539	5.12827	0.109094	0.405589	0.361564	0.334388	0.400098	0	8.87387	0.983416	0.0372517
s__Streptococcus_sanguinis	0	0	0	0	0	0	0	0	0	0	0	0	0.104828	0.0167542	0.0319486	0.00263757	0	0.060199	0.00803914	0	0	0	0	0	0	0	0	0	0	0	0	0	0	0	0	0	0	0	0	0	0	0.00405537	0	0	0	0	0.0193347	0.0132629	0
s__Streptococcus_sobrinus	0	0	0	0	0	0	0	0	0	0	0	0	0.022579	0	0	0	0	0	0	0	0	0.0121632	0	0	0	0	0	0	0	0	0	0	0	0	0	0	0	0	0	0	0	0	0	0	0	0	0.00958853	0.0173388	0
s__Streptococcus_thermophilus	0	0	0	0	0	0	0	0	0	0	0	0	0	0	0	0	0	0	0	0	0	0	0	0	0	0	0	0	0	0	0	0	0	0.0363907	0	0	0	0	0	0	0	0	0	0	0	0	0	0.0010898	0
s__Streptococcus_tigurinus	0	0	0	0	0	0	0	0	0	0	0	0	0	0	0	0	0	0.00391138	0	0	0	0	0	0	0	0	0	0	0	0	0.00167683	0	0	0	0	0	0	0	0	0	0	0	0	0	0	0	0.000827504	0	0
s__Streptococcus_vestibularis	0.030894	0	0	0	0	0	0.126516	0	0	0	0	0	0.259932	0	0.0415241	0.871001	0	0	0	0	0.507319	0.398575	0.00653606	0.00796	0	0	0.0257402	0.0117224	0.00790731	0	0.00928056	0.692104	0.285799	0.410038	0	0	0	0	0	0.61255	0	0	0	0	0.00526323	0	0.107628	0.0436248	0
s__Subdoligranulum_sp_4_3_54A2FAA	0	0	0	0	0	0	0	0	0.26966	0	0	0	0	0	0	0	0	0	0.218116	0	0	0	0	0	0	0	0	0	0	0	0	0	0	0	0	0	0	0	0	0	0	0	0	0	0	0	0	0	0
s__Subdoligranulum_variabile	0	0	0	0	0	0	0	0	0	0	0	0	0	0	0	0	0	0	0.00115617	0	0	0	0	0	0	0	0	0	0	0	0	0	0	0	0	0	0	0	0	0	0	0.00109548	0	0	0	0	0	0	0
s__Succinatimonas_hippei	0	0	0	0	0	0	0	0	0	0	0	0	0	0	0	0	0	0	0	0	0	0	0	0	0	0	0	0	0	0	0	0	0	0	0	0	0	0	0	0	0.0331681	0	0	0	0	0	0	0	0
s__Sutterella_wadsworthensis	0	0	0	0	0	0	0	2.08372	0	1.47025	0	0	0	0	0	0	0	0	0	0	0	0	1.09317	0.772602	0	0	0	0	0	0	0	0	0	0	0	0	0	0	0	0	0	0	0	0	0	4.46567	0	0	0
s__Turicibacter_sanguinis	0	0	0	0	0	0	0.011054	0	0	0	0	0	0	0	0	0	0	0	0	0	0	0	0	0	0	0	0	0	0	0	0	0	0	0	0	0	0	0	0	0	0	0	0	0	0	0.0187217	0	0	0.0271108
s__Varibaculum_cambriense	0	0	0	0	0	0	0	0	0	0	0	0	0	0	0	0	0	0	0	0	0	0	0	0	0	0	0	0	0	0	0	0	0	0	0	0	0	0	0	0	0	0	0	0	0	0	0	0	0
s__Veillonella_atypica	0.651089	0	0.0264833	0	0	0.0430645	0.218527	0.000519126	0.147079	0.811293	0.0357645	0.0372793	0.299593	0.232317	0.192559	1.02062	2.24742	0.806029	0.013377	0.207789	4.00618	3.92862	0.00363464	0.983167	1.66063	0.99046	0.755917	0.295218	0.0921516	0	0.680634	0.963677	0.700233	0.154696	0	0	0	0.274118	0.247413	0.512705	0.00430687	0.0297253	0.185359	0.0283691	0.0704926	0	1.92204	0.301134	0.217792
s__Veillonella_dispar	0.619112	0	0	0	0	0.00376982	0.189846	0	0.0212868	0.410097	0.049299	0.0312007	0.0498949	0.496842	0.518319	0.191153	0.0587021	0.135202	0.006937	0.033689	1.53927	1.66133	0.00114171	0.108182	0.337029	0.29086	0.302572	0.112525	0.0872566	0	0.0928162	0.22671	0.38808	0.135789	0	0	0	0.0537036	0.0187208	0.0159781	0	0.00308629	0.0300185	0.0145456	0.019526	0	0.148373	0.0682979	0.0514382
s__Veillonella_parvula	0.467383	0	0.0537814	0.0237852	0	0.0481321	0.36145	0.000964091	0.0886308	1.89728	0.100818	0.0933895	0.2581	3.72066	4.12598	0.298188	3.30877	0.817323	0.117616	0.209334	7.29285	6.82568	0.35213	0.113276	0.766605	0.781797	0.0952664	0.580622	0.413151	0	0.211375	0.648166	4.98876	0.882598	0.968193	0	0.183464	0.752319	0.582633	3.43856	0.00526164	0.0491384	2.30137	4.07691	2.26114	0.0059869	0.472124	1.16979	0.562703
s__Weissella_cibaria	0	0	0	0	0	0	0	0	0	0.0234148	0	0	0	0	0	0	0	0.00937695	0	0	0	0	0	0	0	0	0	0	0	0	0	0	0	0	0	0	0	0	0	0	0	0	0	0	0	0	0	0	0
s__Weissella_confusa	0.00952953	0	0	0	0	0	0	0	0	0.45353	0	0	0.000782052	0	0	0.194896	0	0	0	0.0198636	0	0	0	0	0	0	0	0	0	0	0	0	0	0	0	0	0	0	0	0	0	0	0	0	0	0	0	0	0
s__Achromobacter_piechaudii	0	0	0	0	0	0	0	0	0	0	0	0	0	0	0	0	0	0	0	0	0	0	0	0	0	0	0	0	0	0	0	0	0	0	0	0	0	0	0	0	0	0	0	0	0	0	0	0	0
s__Acidaminococcus_sp_BV3L6	0	0	0	0	0	0	0	0	0	0	0	0	0	0	0	0	0	0	0	0	0	0	0	0	0	0	0	0	0	0	0	0	0	0	0	0	0	0	0	0	0	0	0	0	0	0	0	0	0
s__Acidaminococcus_sp_D21	0	0	0	0	0	0	0	0	0	0	0	0	0	0	0	0	0	0	0	0	0	0	0	0	0	0	0	0	0	0	0	0	0	0	0	0	0	0	0	0	0	0	0	0	0	0	0	0	0
s__Acidaminococcus_sp_HPA0509	0	0	0	0	0	0	0	0	0	0	0	0	0	0	0	0	0	0	0	0	0	0	0	0	0	0	0	0	0	0	0	0	0	0	0	0	0	0	0	0	0	0	0	0	0	0	0	0	0
s__Acinetobacter_junii	0	0	0	0	0	0	0	0	0	0	0	0	0	0	0	0	0	0	0	0	0	0	0	0	0	0	0	0	0	0	0	0	0	0	0	0	0	0	0	0	0	0	0	0	0	0	0	0	0
s__Acinetobacter_pittii_calcoaceticus_nosocomialis	0	0	0	0	0	0	0	0	0	0	0	0	0	0	0	0	0	0	0	0	0	0	0	0	0	0	0	0	0	0	0	0	0	0	0	0	0	0	0	0	0	0	0	0	0	0	0	0	0
s__Actinobaculum_schaalii	0	0	0	0	0	0	0	0	0	0	0	0	0	0	0	0	0	0	0	0	0	0	0	0	0	0	0	0	0	0	0	0	0	0	0	0	0	0	0	0	0	0	0	0	0	0	0	0	0
s__Actinomyces_cardiffensis	0	0	0	0	0	0	0	0	0	0	0	0	0	0	0	0	0	0	0	0	0	0	0	0	0	0	0	0	0	0	0	0	0	0	0	0	0	0	0	0	0	0	0	0	0	0	0	0	0
s__Actinomyces_europaeus	0	0	0	0	0	0	0	0	0	0	0	0	0	0	0	0	0	0	0	0	0	0	0	0	0	0	0	0	0	0	0	0	0	0	0	0	0	0	0	0	0	0	0	0	0	0	0	0	0
s__Actinomyces_johnsonii	0	0	0	0	0	0	0	0	0	0	0	0	0	0	0	0	0	0	0	0	0	0	0	0	0	0	0	0	0	0	0	0	0	0	0	0	0	0	0	0	0	0	0	0	0	0	0	0	0
s__Actinomyces_massiliensis	0	0	0	0	0	0	0	0	0	0	0	0	0	0	0	0	0	0	0	0	0	0	0	0	0	0	0	0	0	0	0	0	0	0	0	0	0	0	0	0	0	0	0	0	0	0	0	0	0
s__Actinomyces_naeslundii	0	0	0	0	0	0	0	0	0	0	0	0	0	0	0	0	0	0	0	0	0	0	0	0	0	0	0	0	0	0	0	0	0	0	0	0	0	0	0	0	0	0	0	0	0	0	0	0	0
s__Actinomyces_sp_HPA0247	0	0	0	0	0	0	0	0	0	0	0	0	0	0	0	0	0	0	0	0	0	0	0	0	0	0	0	0	0	0	0	0	0	0	0	0	0	0	0	0	0	0	0	0	0	0	0	0	0
s__Actinomyces_sp_ICM47	0	0	0	0	0	0	0	0	0	0	0	0	0	0	0	0	0	0	0	0	0	0	0	0	0	0	0	0	0	0	0	0	0	0	0	0	0	0	0	0	0	0	0	0	0	0	0	0	0
s__Actinomyces_timonensis	0	0	0	0	0	0	0	0	0	0	0	0	0	0	0	0	0	0	0	0	0	0	0	0	0	0	0	0	0	0	0	0	0	0	0	0	0	0	0	0	0	0	0	0	0	0	0	0	0
s__Aeromonas_hydrophila	0	0	0	0	0	0	0	0	0	0	0	0	0	0	0	0	0	0	0	0	0	0	0	0	0	0	0	0	0	0	0	0	0	0	0	0	0	0	0	0	0	0	0	0	0	0	0	0	0
s__Aeromonas_veronii	0	0	0	0	0	0	0	0	0	0	0	0	0	0	0	0	0	0	0	0	0	0	0	0	0	0	0	0	0	0	0	0	0	0	0	0	0	0	0	0	0	0	0	0	0	0	0	0	0
s__Aggregatibacter_aphrophilus	0	0	0	0	0	0	0	0	0	0	0	0	0	0	0	0	0	0	0	0	0	0	0	0	0	0	0	0	0	0	0	0	0	0	0	0	0	0	0	0	0	0	0	0	0	0	0	0	0
s__Alloprevotella_rava	0	0	0	0	0	0	0	0	0	0	0	0	0	0	0	0	0	0	0	0	0	0	0	0	0	0	0	0	0	0	0	0	0	0	0	0	0	0	0	0	0	0	0	0	0	0	0	0	0
s__Alloprevotella_tannerae	0	0	0	0	0	0	0	0	0	0	0	0	0	0	0	0	0	0	0	0	0	0	0	0	0	0	0	0	0	0	0	0	0	0	0	0	0	0	0	0	0	0	0	0	0	0	0	0	0
s__Anaerococcus_lactolyticus	0	0	0	0	0	0	0	0	0	0	0	0	0	0	0	0	0	0	0	0	0	0	0	0	0	0	0	0	0	0	0	0	0	0	0	0	0	0	0	0	0	0	0	0	0	0	0	0	0
s__Anaerostipes_sp_3_2_56FAA	0	0	0	0	0	0	0	0	0	0	0	0	0	0	0	0	0	0	0	0	0	0	0	0	0	0	0	0	0	0	0	0	0	0	0	0	0	0	0	0	0	0	0	0	0	0	0	0	0
s__Arcobacter_butzleri	0	0	0	0	0	0	0	0	0	0	0	0	0	0	0	0	0	0	0	0	0	0	0	0	0	0	0	0	0	0	0	0	0	0	0	0	0	0	0	0	0	0	0	0	0	0	0	0	0
s__Atopobium_minutum	0	0	0	0	0	0	0	0	0	0	0	0	0	0	0	0	0	0	0	0	0	0	0	0	0	0	0	0	0	0	0	0	0	0	0	0	0	0	0	0	0	0	0	0	0	0	0	0	0
s__Bacillus_licheniformis	0	0	0	0	0	0	0	0	0	0	0	0	0	0	0	0	0	0	0	0	0	0	0	0	0	0	0	0	0	0	0	0	0	0	0	0	0	0	0	0	0	0	0	0	0	0	0	0	0
s__Bacillus_subtilis	0	0	0	0	0	0	0	0	0	0	0	0	0	0	0	0	0	0	0	0	0	0	0	0	0	0	0	0	0	0	0	0	0	0	0	0	0	0	0	0	0	0	0	0	0	0	0	0	0
s__Bacteroides_barnesiae	0	0	0	0	0	0	0	0	0	0	0	0	0	0	0	0	0	0	0	0	0	0	0	0	0	0	0	0	0	0	0	0	0	0	0	0	0	0	0	0	0	0	0	0	0	0	0	0	0
s__Bacteroides_fluxus	0	0	0	0	0	0	0	0	0	0	0	0	0	0	0	0	0	0	0	0	0	0	0	0	0	0	0	0	0	0	0	0	0	0	0	0	0	0	0	0	0	0	0	0	0	0	0	0	0
s__Bacteroides_salanitronis	0	0	0	0	0	0	0	0	0	0	0	0	0	0	0	0	0	0	0	0	0	0	0	0	0	0	0	0	0	0	0	0	0	0	0	0	0	0	0	0	0	0	0	0	0	0	0	0	0
s__Bacteroides_sp_1_1_14	0	0	0	0	0	0	0	0	0	0	0	0	0	0	0	0	0	0	0	0	0	0	0	0	0	0	0	0	0	0	0	0	0	0	0	0	0	0	0	0	0	0	0	0	0	0	0	0	0
s__Bacteroides_sp_1_1_30	0	0	0	0	0	0	0	0	0	0	0	0	0	0	0	0	0	0	0	0	0	0	0	0	0	0	0	0	0	0	0	0	0	0	0	0	0	0	0	0	0	0	0	0	0	0	0	0	0
s__Bacteroides_sp_1_1_6	0	0	0	0	0	0	0	0	0	0	0	0	0	0	0	0	0	0	0	0	0	0	0	0	0	0	0	0	0	0	0	0	0	0	0	0	0	0	0	0	0	0	0	0	0	0	0	0	0
s__Bacteroides_sp_3_1_40A	0	0	0	0	0	0	0	0	0	0	0	0	0	0	0	0	0	0	0	0	0	0	0	0	0	0	0	0	0	0	0	0	0	0	0	0	0	0	0	0	0	0	0	0	0	0	0	0	0
s__Bacteroides_sp_3_2_5	0	0	0	0	0	0	0	0	0	0	0	0	0	0	0	0	0	0	0	0	0	0	0	0	0	0	0	0	0	0	0	0	0	0	0	0	0	0	0	0	0	0	0	0	0	0	0	0	0
s__Bacteroides_sp_9_1_42FAA	0	0	0	0	0	0	0	0	0	0	0	0	0	0	0	0	0	0	0	0	0	0	0	0	0	0	0	0	0	0	0	0	0	0	0	0	0	0	0	0	0	0	0	0	0	0	0	0	0
s__Bacteroidetes_bacterium_oral_taxon_272	0	0	0	0	0	0	0	0	0	0	0	0	0	0	0	0	0	0	0	0	0	0	0	0	0	0	0	0	0	0	0	0	0	0	0	0	0	0	0	0	0	0	0	0	0	0	0	0	0
s__Bifidobacterium_pseudolongum	0	0	0	0	0	0	0	0	0	0	0	0	0	0	0	0	0	0	0	0	0	0	0	0	0	0	0	0	0	0	0	0	0	0	0	0	0	0	0	0	0	0	0	0	0	0	0	0	0
s__Bilophila_sp_4_1_30	0	0	0	0	0	0	0	0	0	0	0	0	0	0	0	0	0	0	0	0	0	0	0	0	0	0	0	0	0	0	0	0	0	0	0	0	0	0	0	0	0	0	0	0	0	0	0	0	0
s__Brachyspira_pilosicoli	0	0	0	0	0	0	0	0	0	0	0	0	0	0	0	0	0	0	0	0	0	0	0	0	0	0	0	0	0	0	0	0	0	0	0	0	0	0	0	0	0	0	0	0	0	0	0	0	0
s__Brevibacterium_linens	0	0	0	0	0	0	0	0	0	0	0	0	0	0	0	0	0	0	0	0	0	0	0	0	0	0	0	0	0	0	0	0	0	0	0	0	0	0	0	0	0	0	0	0	0	0	0	0	0
s__Bulleidia_extructa	0	0	0	0	0	0	0	0	0	0	0	0	0	0	0	0	0	0	0	0	0	0	0	0	0	0	0	0	0	0	0	0	0	0	0	0	0	0	0	0	0	0	0	0	0	0	0	0	0
s__Campylobacter_concisus	0	0	0	0	0	0	0	0	0	0	0	0	0	0	0	0	0	0	0	0	0	0	0	0	0	0	0	0	0	0	0	0	0	0	0	0	0	0	0	0	0	0	0	0	0	0	0	0	0
s__Campylobacter_curvus	0	0	0	0	0	0	0	0	0	0	0	0	0	0	0	0	0	0	0	0	0	0	0	0	0	0	0	0	0	0	0	0	0	0	0	0	0	0	0	0	0	0	0	0	0	0	0	0	0
s__Campylobacter_gracilis	0	0	0	0	0	0	0	0	0	0	0	0	0	0	0	0	0	0	0	0	0	0	0	0	0	0	0	0	0	0	0	0	0	0	0	0	0	0	0	0	0	0	0	0	0	0	0	0	0
s__Campylobacter_jejuni	0	0	0	0	0	0	0	0	0	0	0	0	0	0	0	0	0	0	0	0	0	0	0	0	0	0	0	0	0	0	0	0	0	0	0	0	0	0	0	0	0	0	0	0	0	0	0	0	0
s__Campylobacter_showae	0	0	0	0	0	0	0	0	0	0	0	0	0	0	0	0	0	0	0	0	0	0	0	0	0	0	0	0	0	0	0	0	0	0	0	0	0	0	0	0	0	0	0	0	0	0	0	0	0
s__Campylobacter_ureolyticus	0	0	0	0	0	0	0	0	0	0	0	0	0	0	0	0	0	0	0	0	0	0	0	0	0	0	0	0	0	0	0	0	0	0	0	0	0	0	0	0	0	0	0	0	0	0	0	0	0
s__Candida_albicans	0	0	0	0	0	0	0	0	0	0	0	0	0	0	0	0	0	0	0	0	0	0	0	0	0	0	0	0	0	0	0	0	0	0	0	0	0	0	0	0	0	0	0	0	0	0	0	0	0
s__Cardiobacterium_valvarum	0	0	0	0	0	0	0	0	0	0	0	0	0	0	0	0	0	0	0	0	0	0	0	0	0	0	0	0	0	0	0	0	0	0	0	0	0	0	0	0	0	0	0	0	0	0	0	0	0
s__Carnobacterium_maltaromaticum	0	0	0	0	0	0	0	0	0	0	0	0	0	0	0	0	0	0	0	0	0	0	0	0	0	0	0	0	0	0	0	0	0	0	0	0	0	0	0	0	0	0	0	0	0	0	0	0	0
s__Catonella_morbi	0	0	0	0	0	0	0	0	0	0	0	0	0	0	0	0	0	0	0	0	0	0	0	0	0	0	0	0	0	0	0	0	0	0	0	0	0	0	0	0	0	0	0	0	0	0	0	0	0
s__Centipeda_periodontii	0	0	0	0	0	0	0	0	0	0	0	0	0	0	0	0	0	0	0	0	0	0	0	0	0	0	0	0	0	0	0	0	0	0	0	0	0	0	0	0	0	0	0	0	0	0	0	0	0
s__Citrobacter_koseri	0	0	0	0	0	0	0	0	0	0	0	0	0	0	0	0	0	0	0	0	0	0	0	0	0	0	0	0	0	0	0	0	0	0	0	0	0	0	0	0	0	0	0	0	0	0	0	0	0
s__Clostridiales_bacterium_BV3C26	0	0	0	0	0	0	0	0	0	0	0	0	0	0	0	0	0	0	0	0	0	0	0	0	0	0	0	0	0	0	0	0	0	0	0	0	0	0	0	0	0	0	0	0	0	0	0	0	0
s__Clostridium_bifermentans	0	0	0	0	0	0	0	0	0	0	0	0	0	0	0	0	0	0	0	0	0	0	0	0	0	0	0	0	0	0	0	0	0	0	0	0	0	0	0	0	0	0	0	0	0	0	0	0	0
s__Clostridium_butyricum	0	0	0	0	0	0	0	0	0	0	0	0	0	0	0	0	0	0	0	0	0	0	0	0	0	0	0	0	0	0	0	0	0	0	0	0	0	0	0	0	0	0	0	0	0	0	0	0	0
s__Clostridium_glycolicum	0	0	0	0	0	0	0	0	0	0	0	0	0	0	0	0	0	0	0	0	0	0	0	0	0	0	0	0	0	0	0	0	0	0	0	0	0	0	0	0	0	0	0	0	0	0	0	0	0
s__Clostridium_sp_D5	0	0	0	0	0	0	0	0	0	0	0	0	0	0	0	0	0	0	0	0	0	0	0	0	0	0	0	0	0	0	0	0	0	0	0	0	0	0	0	0	0	0	0	0	0	0	0	0	0
s__Collinsella_stercoris	0	0	0	0	0	0	0	0	0	0	0	0	0	0	0	0	0	0	0	0	0	0	0	0	0	0	0	0	0	0	0	0	0	0	0	0	0	0	0	0	0	0	0	0	0	0	0	0	0
s__Comamonas_testosteroni	0	0	0	0	0	0	0	0	0	0	0	0	0	0	0	0	0	0	0	0	0	0	0	0	0	0	0	0	0	0	0	0	0	0	0	0	0	0	0	0	0	0	0	0	0	0	0	0	0
s__Coriobacteriaceae_bacterium_BV3Ac1	0	0	0	0	0	0	0	0	0	0	0	0	0	0	0	0	0	0	0	0	0	0	0	0	0	0	0	0	0	0	0	0	0	0	0	0	0	0	0	0	0	0	0	0	0	0	0	0	0
s__Corynebacterium_accolens	0	0	0	0	0	0	0	0	0	0	0	0	0	0	0	0	0	0	0	0	0	0	0	0	0	0	0	0	0	0	0	0	0	0	0	0	0	0	0	0	0	0	0	0	0	0	0	0	0
s__Corynebacterium_casei	0	0	0	0	0	0	0	0	0	0	0	0	0	0	0	0	0	0	0	0	0	0	0	0	0	0	0	0	0	0	0	0	0	0	0	0	0	0	0	0	0	0	0	0	0	0	0	0	0
s__Corynebacterium_kroppenstedtii	0	0	0	0	0	0	0	0	0	0	0	0	0	0	0	0	0	0	0	0	0	0	0	0	0	0	0	0	0	0	0	0	0	0	0	0	0	0	0	0	0	0	0	0	0	0	0	0	0
s__Corynebacterium_propinquum	0	0	0	0	0	0	0	0	0	0	0	0	0	0	0	0	0	0	0	0	0	0	0	0	0	0	0	0	0	0	0	0	0	0	0	0	0	0	0	0	0	0	0	0	0	0	0	0	0
s__Corynebacterium_pyruviciproducens	0	0	0	0	0	0	0	0	0	0	0	0	0	0	0	0	0	0	0	0	0	0	0	0	0	0	0	0	0	0	0	0	0	0	0	0	0	0	0	0	0	0	0	0	0	0	0	0	0
s__Corynebacterium_variabile	0	0	0	0	0	0	0	0	0	0	0	0	0	0	0	0	0	0	0	0	0	0	0	0	0	0	0	0	0	0	0	0	0	0	0	0	0	0	0	0	0	0	0	0	0	0	0	0	0
s__Cronobacter_malonaticus	0	0	0	0	0	0	0	0	0	0	0	0	0	0	0	0	0	0	0	0	0	0	0	0	0	0	0	0	0	0	0	0	0	0	0	0	0	0	0	0	0	0	0	0	0	0	0	0	0
s__Cronobacter_sakazakii	0	0	0	0	0	0	0	0	0	0	0	0	0	0	0	0	0	0	0	0	0	0	0	0	0	0	0	0	0	0	0	0	0	0	0	0	0	0	0	0	0	0	0	0	0	0	0	0	0
s__Cryptobacterium_curtum	0	0	0	0	0	0	0	0	0	0	0	0	0	0	0	0	0	0	0	0	0	0	0	0	0	0	0	0	0	0	0	0	0	0	0	0	0	0	0	0	0	0	0	0	0	0	0	0	0
s__Dialister_micraerophilus	0	0	0	0	0	0	0	0	0	0	0	0	0	0	0	0	0	0	0	0	0	0	0	0	0	0	0	0	0	0	0	0	0	0	0	0	0	0	0	0	0	0	0	0	0	0	0	0	0
s__Dysgonomonas_gadei	0	0	0	0	0	0	0	0	0	0	0	0	0	0	0	0	0	0	0	0	0	0	0	0	0	0	0	0	0	0	0	0	0	0	0	0	0	0	0	0	0	0	0	0	0	0	0	0	0
s__Dysgonomonas_mossii	0	0	0	0	0	0	0	0	0	0	0	0	0	0	0	0	0	0	0	0	0	0	0	0	0	0	0	0	0	0	0	0	0	0	0	0	0	0	0	0	0	0	0	0	0	0	0	0	0
s__Eggerthella_sp_1_3_56FAA	0	0	0	0	0	0	0	0	0	0	0	0	0	0	0	0	0	0	0	0	0	0	0	0	0	0	0	0	0	0	0	0	0	0	0	0	0	0	0	0	0	0	0	0	0	0	0	0	0
s__Eggerthia_catenaformis	0	0	0	0	0	0	0	0	0	0	0	0	0	0	0	0	0	0	0	0	0	0	0	0	0	0	0	0	0	0	0	0	0	0	0	0	0	0	0	0	0	0	0	0	0	0	0	0	0
s__Eikenella_corrodens	0	0	0	0	0	0	0	0	0	0	0	0	0	0	0	0	0	0	0	0	0	0	0	0	0	0	0	0	0	0	0	0	0	0	0	0	0	0	0	0	0	0	0	0	0	0	0	0	0
s__Enhydrobacter_aerosaccus	0	0	0	0	0	0	0	0	0	0	0	0	0	0	0	0	0	0	0	0	0	0	0	0	0	0	0	0	0	0	0	0	0	0	0	0	0	0	0	0	0	0	0	0	0	0	0	0	0
s__Enterobacter_mori	0	0	0	0	0	0	0	0	0	0	0	0	0	0	0	0	0	0	0	0	0	0	0	0	0	0	0	0	0	0	0	0	0	0	0	0	0	0	0	0	0	0	0	0	0	0	0	0	0
s__Enterobacteria_phage_lambda	0	0	0	0	0	0	0	0	0	0	0	0	0	0	0	0	0	0	0	0	0	0	0	0	0	0	0	0	0	0	0	0	0	0	0	0	0	0	0	0	0	0	0	0	0	0	0	0	0
s__Enterobacteria_phage_mEp237	0	0	0	0	0	0	0	0	0	0	0	0	0	0	0	0	0	0	0	0	0	0	0	0	0	0	0	0	0	0	0	0	0	0	0	0	0	0	0	0	0	0	0	0	0	0	0	0	0
s__Enterobacteria_phage_RB69	0	0	0	0	0	0	0	0	0	0	0	0	0	0	0	0	0	0	0	0	0	0	0	0	0	0	0	0	0	0	0	0	0	0	0	0	0	0	0	0	0	0	0	0	0	0	0	0	0
s__Enterobacteriaceae_bacterium_9_2_54FAA	0	0	0	0	0	0	0	0	0	0	0	0	0	0	0	0	0	0	0	0	0	0	0	0	0	0	0	0	0	0	0	0	0	0	0	0	0	0	0	0	0	0	0	0	0	0	0	0	0
s__Enterococcus_asini	0	0	0	0	0	0	0	0	0	0	0	0	0	0	0	0	0	0	0	0	0	0	0	0	0	0	0	0	0	0	0	0	0	0	0	0	0	0	0	0	0	0	0	0	0	0	0	0	0
s__Enterococcus_dispar	0	0	0	0	0	0	0	0	0	0	0	0	0	0	0	0	0	0	0	0	0	0	0	0	0	0	0	0	0	0	0	0	0	0	0	0	0	0	0	0	0	0	0	0	0	0	0	0	0
s__Enterococcus_gallinarum	0	0	0	0	0	0	0	0	0	0	0	0	0	0	0	0	0	0	0	0	0	0	0	0	0	0	0	0	0	0	0	0	0	0	0	0	0	0	0	0	0	0	0	0	0	0	0	0	0
s__Enterococcus_gilvus	0	0	0	0	0	0	0	0	0	0	0	0	0	0	0	0	0	0	0	0	0	0	0	0	0	0	0	0	0	0	0	0	0	0	0	0	0	0	0	0	0	0	0	0	0	0	0	0	0
s__Enterococcus_hirae	0	0	0	0	0	0	0	0	0	0	0	0	0	0	0	0	0	0	0	0	0	0	0	0	0	0	0	0	0	0	0	0	0	0	0	0	0	0	0	0	0	0	0	0	0	0	0	0	0
s__Enterococcus_malodoratus	0	0	0	0	0	0	0	0	0	0	0	0	0	0	0	0	0	0	0	0	0	0	0	0	0	0	0	0	0	0	0	0	0	0	0	0	0	0	0	0	0	0	0	0	0	0	0	0	0
s__Enterococcus_mundtii	0	0	0	0	0	0	0	0	0	0	0	0	0	0	0	0	0	0	0	0	0	0	0	0	0	0	0	0	0	0	0	0	0	0	0	0	0	0	0	0	0	0	0	0	0	0	0	0	0
s__Enterococcus_phage_phiEF24C	0	0	0	0	0	0	0	0	0	0	0	0	0	0	0	0	0	0	0	0	0	0	0	0	0	0	0	0	0	0	0	0	0	0	0	0	0	0	0	0	0	0	0	0	0	0	0	0	0
s__Enterorhabdus_caecimuris	0	0	0	0	0	0	0	0	0	0	0	0	0	0	0	0	0	0	0	0	0	0	0	0	0	0	0	0	0	0	0	0	0	0	0	0	0	0	0	0	0	0	0	0	0	0	0	0	0
s__Escherichia_albertii	0	0	0	0	0	0	0	0	0	0	0	0	0	0	0	0	0	0	0	0	0	0	0	0	0	0	0	0	0	0	0	0	0	0	0	0	0	0	0	0	0	0	0	0	0	0	0	0	0
s__Escherichia_phage_phAPEC8	0	0	0	0	0	0	0	0	0	0	0	0	0	0	0	0	0	0	0	0	0	0	0	0	0	0	0	0	0	0	0	0	0	0	0	0	0	0	0	0	0	0	0	0	0	0	0	0	0
s__Eubacteriaceae_bacterium_ACC19a	0	0	0	0	0	0	0	0	0	0	0	0	0	0	0	0	0	0	0	0	0	0	0	0	0	0	0	0	0	0	0	0	0	0	0	0	0	0	0	0	0	0	0	0	0	0	0	0	0
s__Eubacteriaceae_bacterium_CM5	0	0	0	0	0	0	0	0	0	0	0	0	0	0	0	0	0	0	0	0	0	0	0	0	0	0	0	0	0	0	0	0	0	0	0	0	0	0	0	0	0	0	0	0	0	0	0	0	0
s__Eubacterium_saphenum	0	0	0	0	0	0	0	0	0	0	0	0	0	0	0	0	0	0	0	0	0	0	0	0	0	0	0	0	0	0	0	0	0	0	0	0	0	0	0	0	0	0	0	0	0	0	0	0	0
s__Facklamia_hominis	0	0	0	0	0	0	0	0	0	0	0	0	0	0	0	0	0	0	0	0	0	0	0	0	0	0	0	0	0	0	0	0	0	0	0	0	0	0	0	0	0	0	0	0	0	0	0	0	0
s__Filifactor_alocis	0	0	0	0	0	0	0	0	0	0	0	0	0	0	0	0	0	0	0	0	0	0	0	0	0	0	0	0	0	0	0	0	0	0	0	0	0	0	0	0	0	0	0	0	0	0	0	0	0
s__Fretibacterium_fastidiosum	0	0	0	0	0	0	0	0	0	0	0	0	0	0	0	0	0	0	0	0	0	0	0	0	0	0	0	0	0	0	0	0	0	0	0	0	0	0	0	0	0	0	0	0	0	0	0	0	0
s__Fusobacterium_necrophorum	0	0	0	0	0	0	0	0	0	0	0	0	0	0	0	0	0	0	0	0	0	0	0	0	0	0	0	0	0	0	0	0	0	0	0	0	0	0	0	0	0	0	0	0	0	0	0	0	0
s__Giardia_intestinalis	0	0	0	0	0	0	0	0	0	0	0	0	0	0	0	0	0	0	0	0	0	0	0	0	0	0	0	0	0	0	0	0	0	0	0	0	0	0	0	0	0	0	0	0	0	0	0	0	0
s__Haemophilus_influenzae	0	0	0	0	0	0	0	0	0	0	0	0	0	0	0	0	0	0	0	0	0	0	0	0	0	0	0	0	0	0	0	0	0	0	0	0	0	0	0	0	0	0	0	0	0	0	0	0	0
s__Haemophilus_parahaemolyticus	0	0	0	0	0	0	0	0	0	0	0	0	0	0	0	0	0	0	0	0	0	0	0	0	0	0	0	0	0	0	0	0	0	0	0	0	0	0	0	0	0	0	0	0	0	0	0	0	0
s__Hafnia_alvei	0	0	0	0	0	0	0	0	0	0	0	0	0	0	0	0	0	0	0	0	0	0	0	0	0	0	0	0	0	0	0	0	0	0	0	0	0	0	0	0	0	0	0	0	0	0	0	0	0
s__Helicobacter_cinaedi	0	0	0	0	0	0	0	0	0	0	0	0	0	0	0	0	0	0	0	0	0	0	0	0	0	0	0	0	0	0	0	0	0	0	0	0	0	0	0	0	0	0	0	0	0	0	0	0	0
s__Jonquetella_anthropi	0	0	0	0	0	0	0	0	0	0	0	0	0	0	0	0	0	0	0	0	0	0	0	0	0	0	0	0	0	0	0	0	0	0	0	0	0	0	0	0	0	0	0	0	0	0	0	0	0
s__Klebsiella_phage_KP36	0	0	0	0	0	0	0	0	0	0	0	0	0	0	0	0	0	0	0	0	0	0	0	0	0	0	0	0	0	0	0	0	0	0	0	0	0	0	0	0	0	0	0	0	0	0	0	0	0
s__Klebsiella_sp_MS_92_3	0	0	0	0	0	0	0	0	0	0	0	0	0	0	0	0	0	0	0	0	0	0	0	0	0	0	0	0	0	0	0	0	0	0	0	0	0	0	0	0	0	0	0	0	0	0	0	0	0
s__Klebsiella_variicola	0	0	0	0	0	0	0	0	0	0	0	0	0	0	0	0	0	0	0	0	0	0	0	0	0	0	0	0	0	0	0	0	0	0	0	0	0	0	0	0	0	0	0	0	0	0	0	0	0
s__Lachnoanaerobaculum_saburreum	0	0	0	0	0	0	0	0	0	0	0	0	0	0	0	0	0	0	0	0	0	0	0	0	0	0	0	0	0	0	0	0	0	0	0	0	0	0	0	0	0	0	0	0	0	0	0	0	0
s__Lachnospiraceae_bacterium_ICM7	0	0	0	0	0	0	0	0	0	0	0	0	0	0	0	0	0	0	0	0	0	0	0	0	0	0	0	0	0	0	0	0	0	0	0	0	0	0	0	0	0	0	0	0	0	0	0	0	0
s__Lachnospiraceae_bacterium_oral_taxon_082	0	0	0	0	0	0	0	0	0	0	0	0	0	0	0	0	0	0	0	0	0	0	0	0	0	0	0	0	0	0	0	0	0	0	0	0	0	0	0	0	0	0	0	0	0	0	0	0	0
s__Lachnospiraceae_oral_taxon_107	0	0	0	0	0	0	0	0	0	0	0	0	0	0	0	0	0	0	0	0	0	0	0	0	0	0	0	0	0	0	0	0	0	0	0	0	0	0	0	0	0	0	0	0	0	0	0	0	0
s__Lactobacillus_antri	0	0	0	0	0	0	0	0	0	0	0	0	0	0	0	0	0	0	0	0	0	0	0	0	0	0	0	0	0	0	0	0	0	0	0	0	0	0	0	0	0	0	0	0	0	0	0	0	0
s__Lactobacillus_brevis	0	0	0	0	0	0	0	0	0	0	0	0	0	0	0	0	0	0	0	0	0	0	0	0	0	0	0	0	0	0	0	0	0	0	0	0	0	0	0	0	0	0	0	0	0	0	0	0	0
s__Lactobacillus_gastricus	0	0	0	0	0	0	0	0	0	0	0	0	0	0	0	0	0	0	0	0	0	0	0	0	0	0	0	0	0	0	0	0	0	0	0	0	0	0	0	0	0	0	0	0	0	0	0	0	0
s__Lactobacillus_johnsonii	0	0	0	0	0	0	0	0	0	0	0	0	0	0	0	0	0	0	0	0	0	0	0	0	0	0	0	0	0	0	0	0	0	0	0	0	0	0	0	0	0	0	0	0	0	0	0	0	0
s__Lactobacillus_kefiranofaciens	0	0	0	0	0	0	0	0	0	0	0	0	0	0	0	0	0	0	0	0	0	0	0	0	0	0	0	0	0	0	0	0	0	0	0	0	0	0	0	0	0	0	0	0	0	0	0	0	0
s__Lactobacillus_murinus	0	0	0	0	0	0	0	0	0	0	0	0	0	0	0	0	0	0	0	0	0	0	0	0	0	0	0	0	0	0	0	0	0	0	0	0	0	0	0	0	0	0	0	0	0	0	0	0	0
s__Lactobacillus_phage_J_1	0	0	0	0	0	0	0	0	0	0	0	0	0	0	0	0	0	0	0	0	0	0	0	0	0	0	0	0	0	0	0	0	0	0	0	0	0	0	0	0	0	0	0	0	0	0	0	0	0
s__Lactobacillus_phage_Lc_Nu	0	0	0	0	0	0	0	0	0	0	0	0	0	0	0	0	0	0	0	0	0	0	0	0	0	0	0	0	0	0	0	0	0	0	0	0	0	0	0	0	0	0	0	0	0	0	0	0	0
s__Lactobacillus_phage_PL_1	0	0	0	0	0	0	0	0	0	0	0	0	0	0	0	0	0	0	0	0	0	0	0	0	0	0	0	0	0	0	0	0	0	0	0	0	0	0	0	0	0	0	0	0	0	0	0	0	0
s__Lactobacillus_sp_7_1_47FAA	0	0	0	0	0	0	0	0	0	0	0	0	0	0	0	0	0	0	0	0	0	0	0	0	0	0	0	0	0	0	0	0	0	0	0	0	0	0	0	0	0	0	0	0	0	0	0	0	0
s__Lactobacillus_ultunensis	0	0	0	0	0	0	0	0	0	0	0	0	0	0	0	0	0	0	0	0	0	0	0	0	0	0	0	0	0	0	0	0	0	0	0	0	0	0	0	0	0	0	0	0	0	0	0	0	0
s__Lactobacillus_versmoldensis	0	0	0	0	0	0	0	0	0	0	0	0	0	0	0	0	0	0	0	0	0	0	0	0	0	0	0	0	0	0	0	0	0	0	0	0	0	0	0	0	0	0	0	0	0	0	0	0	0
s__Lactococcus_phage_936_sensu_lato	0	0	0	0	0	0	0	0	0	0	0	0	0	0	0	0	0	0	0	0	0	0	0	0	0	0	0	0	0	0	0	0	0	0	0	0	0	0	0	0	0	0	0	0	0	0	0	0	0
s__Lactococcus_phage_P680	0	0	0	0	0	0	0	0	0	0	0	0	0	0	0	0	0	0	0	0	0	0	0	0	0	0	0	0	0	0	0	0	0	0	0	0	0	0	0	0	0	0	0	0	0	0	0	0	0
s__Lactococcus_phage_phi7	0	0	0	0	0	0	0	0	0	0	0	0	0	0	0	0	0	0	0	0	0	0	0	0	0	0	0	0	0	0	0	0	0	0	0	0	0	0	0	0	0	0	0	0	0	0	0	0	0
s__Lautropia_mirabilis	0	0	0	0	0	0	0	0	0	0	0	0	0	0	0	0	0	0	0	0	0	0	0	0	0	0	0	0	0	0	0	0	0	0	0	0	0	0	0	0	0	0	0	0	0	0	0	0	0
s__Leptotrichia_hofstadii	0	0	0	0	0	0	0	0	0	0	0	0	0	0	0	0	0	0	0	0	0	0	0	0	0	0	0	0	0	0	0	0	0	0	0	0	0	0	0	0	0	0	0	0	0	0	0	0	0
s__Leptotrichia_shahii	0	0	0	0	0	0	0	0	0	0	0	0	0	0	0	0	0	0	0	0	0	0	0	0	0	0	0	0	0	0	0	0	0	0	0	0	0	0	0	0	0	0	0	0	0	0	0	0	0
s__Leptotrichia_wadei	0	0	0	0	0	0	0	0	0	0	0	0	0	0	0	0	0	0	0	0	0	0	0	0	0	0	0	0	0	0	0	0	0	0	0	0	0	0	0	0	0	0	0	0	0	0	0	0	0
s__Leuconostoc_carnosum	0	0	0	0	0	0	0	0	0	0	0	0	0	0	0	0	0	0	0	0	0	0	0	0	0	0	0	0	0	0	0	0	0	0	0	0	0	0	0	0	0	0	0	0	0	0	0	0	0
s__Leuconostoc_citreum	0	0	0	0	0	0	0	0	0	0	0	0	0	0	0	0	0	0	0	0	0	0	0	0	0	0	0	0	0	0	0	0	0	0	0	0	0	0	0	0	0	0	0	0	0	0	0	0	0
s__Leuconostoc_gelidum	0	0	0	0	0	0	0	0	0	0	0	0	0	0	0	0	0	0	0	0	0	0	0	0	0	0	0	0	0	0	0	0	0	0	0	0	0	0	0	0	0	0	0	0	0	0	0	0	0
s__Macrococcus_caseolyticus	0	0	0	0	0	0	0	0	0	0	0	0	0	0	0	0	0	0	0	0	0	0	0	0	0	0	0	0	0	0	0	0	0	0	0	0	0	0	0	0	0	0	0	0	0	0	0	0	0
s__Marvinbryantia_formatexigens	0	0	0	0	0	0	0	0	0	0	0	0	0	0	0	0	0	0	0	0	0	0	0	0	0	0	0	0	0	0	0	0	0	0	0	0	0	0	0	0	0	0	0	0	0	0	0	0	0
s__Megasphaera_genomosp_type_1	0	0	0	0	0	0	0	0	0	0	0	0	0	0	0	0	0	0	0	0	0	0	0	0	0	0	0	0	0	0	0	0	0	0	0	0	0	0	0	0	0	0	0	0	0	0	0	0	0
s__Meiothermus_silvanus	0	0	0	0	0	0	0	0	0	0	0	0	0	0	0	0	0	0	0	0	0	0	0	0	0	0	0	0	0	0	0	0	0	0	0	0	0	0	0	0	0	0	0	0	0	0	0	0	0
s__Mobiluncus_curtisii	0	0	0	0	0	0	0	0	0	0	0	0	0	0	0	0	0	0	0	0	0	0	0	0	0	0	0	0	0	0	0	0	0	0	0	0	0	0	0	0	0	0	0	0	0	0	0	0	0
s__Mogibacterium_sp_CM50	0	0	0	0	0	0	0	0	0	0	0	0	0	0	0	0	0	0	0	0	0	0	0	0	0	0	0	0	0	0	0	0	0	0	0	0	0	0	0	0	0	0	0	0	0	0	0	0	0
s__Moraxella_catarrhalis	0	0	0	0	0	0	0	0	0	0	0	0	0	0	0	0	0	0	0	0	0	0	0	0	0	0	0	0	0	0	0	0	0	0	0	0	0	0	0	0	0	0	0	0	0	0	0	0	0
s__Neisseria_flavescens	0	0	0	0	0	0	0	0	0	0	0	0	0	0	0	0	0	0	0	0	0	0	0	0	0	0	0	0	0	0	0	0	0	0	0	0	0	0	0	0	0	0	0	0	0	0	0	0	0
s__Neisseria_meningitidis	0	0	0	0	0	0	0	0	0	0	0	0	0	0	0	0	0	0	0	0	0	0	0	0	0	0	0	0	0	0	0	0	0	0	0	0	0	0	0	0	0	0	0	0	0	0	0	0	0
s__Neisseria_subflava	0	0	0	0	0	0	0	0	0	0	0	0	0	0	0	0	0	0	0	0	0	0	0	0	0	0	0	0	0	0	0	0	0	0	0	0	0	0	0	0	0	0	0	0	0	0	0	0	0
s__Olsenella_uli	0	0	0	0	0	0	0	0	0	0	0	0	0	0	0	0	0	0	0	0	0	0	0	0	0	0	0	0	0	0	0	0	0	0	0	0	0	0	0	0	0	0	0	0	0	0	0	0	0
s__Oribacterium_sp_oral_taxon_078	0	0	0	0	0	0	0	0	0	0	0	0	0	0	0	0	0	0	0	0	0	0	0	0	0	0	0	0	0	0	0	0	0	0	0	0	0	0	0	0	0	0	0	0	0	0	0	0	0
s__Parabacteroides_sp_20_3	0	0	0	0	0	0	0	0	0	0	0	0	0	0	0	0	0	0	0	0	0	0	0	0	0	0	0	0	0	0	0	0	0	0	0	0	0	0	0	0	0	0	0	0	0	0	0	0	0
s__Parabacteroides_sp_D13	0	0	0	0	0	0	0	0	0	0	0	0	0	0	0	0	0	0	0	0	0	0	0	0	0	0	0	0	0	0	0	0	0	0	0	0	0	0	0	0	0	0	0	0	0	0	0	0	0
s__Parvimonas_sp_oral_taxon_110	0	0	0	0	0	0	0	0	0	0	0	0	0	0	0	0	0	0	0	0	0	0	0	0	0	0	0	0	0	0	0	0	0	0	0	0	0	0	0	0	0	0	0	0	0	0	0	0	0
s__Pediococcus_acidilactici	0	0	0	0	0	0	0	0	0	0	0	0	0	0	0	0	0	0	0	0	0	0	0	0	0	0	0	0	0	0	0	0	0	0	0	0	0	0	0	0	0	0	0	0	0	0	0	0	0
s__Porphyromonas_endodontalis	0	0	0	0	0	0	0	0	0	0	0	0	0	0	0	0	0	0	0	0	0	0	0	0	0	0	0	0	0	0	0	0	0	0	0	0	0	0	0	0	0	0	0	0	0	0	0	0	0
s__Porphyromonas_gingivalis	0	0	0	0	0	0	0	0	0	0	0	0	0	0	0	0	0	0	0	0	0	0	0	0	0	0	0	0	0	0	0	0	0	0	0	0	0	0	0	0	0	0	0	0	0	0	0	0	0
s__Prevotella_amnii	0	0	0	0	0	0	0	0	0	0	0	0	0	0	0	0	0	0	0	0	0	0	0	0	0	0	0	0	0	0	0	0	0	0	0	0	0	0	0	0	0	0	0	0	0	0	0	0	0
s__Prevotella_baroniae	0	0	0	0	0	0	0	0	0	0	0	0	0	0	0	0	0	0	0	0	0	0	0	0	0	0	0	0	0	0	0	0	0	0	0	0	0	0	0	0	0	0	0	0	0	0	0	0	0
s__Prevotella_buccae	0	0	0	0	0	0	0	0	0	0	0	0	0	0	0	0	0	0	0	0	0	0	0	0	0	0	0	0	0	0	0	0	0	0	0	0	0	0	0	0	0	0	0	0	0	0	0	0	0
s__Prevotella_dentalis	0	0	0	0	0	0	0	0	0	0	0	0	0	0	0	0	0	0	0	0	0	0	0	0	0	0	0	0	0	0	0	0	0	0	0	0	0	0	0	0	0	0	0	0	0	0	0	0	0
s__Prevotella_denticola	0	0	0	0	0	0	0	0	0	0	0	0	0	0	0	0	0	0	0	0	0	0	0	0	0	0	0	0	0	0	0	0	0	0	0	0	0	0	0	0	0	0	0	0	0	0	0	0	0
s__Prevotella_histicola	0	0	0	0	0	0	0	0	0	0	0	0	0	0	0	0	0	0	0	0	0	0	0	0	0	0	0	0	0	0	0	0	0	0	0	0	0	0	0	0	0	0	0	0	0	0	0	0	0
s__Prevotella_intermedia	0	0	0	0	0	0	0	0	0	0	0	0	0	0	0	0	0	0	0	0	0	0	0	0	0	0	0	0	0	0	0	0	0	0	0	0	0	0	0	0	0	0	0	0	0	0	0	0	0
s__Prevotella_melaninogenica	0	0	0	0	0	0	0	0	0	0	0	0	0	0	0	0	0	0	0	0	0	0	0	0	0	0	0	0	0	0	0	0	0	0	0	0	0	0	0	0	0	0	0	0	0	0	0	0	0
s__Prevotella_multisaccharivorax	0	0	0	0	0	0	0	0	0	0	0	0	0	0	0	0	0	0	0	0	0	0	0	0	0	0	0	0	0	0	0	0	0	0	0	0	0	0	0	0	0	0	0	0	0	0	0	0	0
s__Prevotella_nanceiensis	0	0	0	0	0	0	0	0	0	0	0	0	0	0	0	0	0	0	0	0	0	0	0	0	0	0	0	0	0	0	0	0	0	0	0	0	0	0	0	0	0	0	0	0	0	0	0	0	0
s__Prevotella_nigrescens	0	0	0	0	0	0	0	0	0	0	0	0	0	0	0	0	0	0	0	0	0	0	0	0	0	0	0	0	0	0	0	0	0	0	0	0	0	0	0	0	0	0	0	0	0	0	0	0	0
s__Prevotella_oralis	0	0	0	0	0	0	0	0	0	0	0	0	0	0	0	0	0	0	0	0	0	0	0	0	0	0	0	0	0	0	0	0	0	0	0	0	0	0	0	0	0	0	0	0	0	0	0	0	0
s__Prevotella_oris	0	0	0	0	0	0	0	0	0	0	0	0	0	0	0	0	0	0	0	0	0	0	0	0	0	0	0	0	0	0	0	0	0	0	0	0	0	0	0	0	0	0	0	0	0	0	0	0	0
s__Prevotella_oulorum	0	0	0	0	0	0	0	0	0	0	0	0	0	0	0	0	0	0	0	0	0	0	0	0	0	0	0	0	0	0	0	0	0	0	0	0	0	0	0	0	0	0	0	0	0	0	0	0	0
s__Prevotella_pallens	0	0	0	0	0	0	0	0	0	0	0	0	0	0	0	0	0	0	0	0	0	0	0	0	0	0	0	0	0	0	0	0	0	0	0	0	0	0	0	0	0	0	0	0	0	0	0	0	0
s__Prevotella_salivae	0	0	0	0	0	0	0	0	0	0	0	0	0	0	0	0	0	0	0	0	0	0	0	0	0	0	0	0	0	0	0	0	0	0	0	0	0	0	0	0	0	0	0	0	0	0	0	0	0
s__Prevotella_sp_oral_taxon_473	0	0	0	0	0	0	0	0	0	0	0	0	0	0	0	0	0	0	0	0	0	0	0	0	0	0	0	0	0	0	0	0	0	0	0	0	0	0	0	0	0	0	0	0	0	0	0	0	0
s__Prevotella_veroralis	0	0	0	0	0	0	0	0	0	0	0	0	0	0	0	0	0	0	0	0	0	0	0	0	0	0	0	0	0	0	0	0	0	0	0	0	0	0	0	0	0	0	0	0	0	0	0	0	0
s__Propionibacterium_acnes	0	0	0	0	0	0	0	0	0	0	0	0	0	0	0	0	0	0	0	0	0	0	0	0	0	0	0	0	0	0	0	0	0	0	0	0	0	0	0	0	0	0	0	0	0	0	0	0	0
s__Propionibacterium_phage_P100_A	0	0	0	0	0	0	0	0	0	0	0	0	0	0	0	0	0	0	0	0	0	0	0	0	0	0	0	0	0	0	0	0	0	0	0	0	0	0	0	0	0	0	0	0	0	0	0	0	0
s__Propionibacterium_phage_P100D	0	0	0	0	0	0	0	0	0	0	0	0	0	0	0	0	0	0	0	0	0	0	0	0	0	0	0	0	0	0	0	0	0	0	0	0	0	0	0	0	0	0	0	0	0	0	0	0	0
s__Propionibacterium_phage_P14_4	0	0	0	0	0	0	0	0	0	0	0	0	0	0	0	0	0	0	0	0	0	0	0	0	0	0	0	0	0	0	0	0	0	0	0	0	0	0	0	0	0	0	0	0	0	0	0	0	0
s__Propionibacterium_propionicum	0	0	0	0	0	0	0	0	0	0	0	0	0	0	0	0	0	0	0	0	0	0	0	0	0	0	0	0	0	0	0	0	0	0	0	0	0	0	0	0	0	0	0	0	0	0	0	0	0
s__Proteus_penneri	0	0	0	0	0	0	0	0	0	0	0	0	0	0	0	0	0	0	0	0	0	0	0	0	0	0	0	0	0	0	0	0	0	0	0	0	0	0	0	0	0	0	0	0	0	0	0	0	0
s__Pseudomonas_aeruginosa	0	0	0	0	0	0	0	0	0	0	0	0	0	0	0	0	0	0	0	0	0	0	0	0	0	0	0	0	0	0	0	0	0	0	0	0	0	0	0	0	0	0	0	0	0	0	0	0	0
s__Pseudomonas_fragi	0	0	0	0	0	0	0	0	0	0	0	0	0	0	0	0	0	0	0	0	0	0	0	0	0	0	0	0	0	0	0	0	0	0	0	0	0	0	0	0	0	0	0	0	0	0	0	0	0
s__Pseudomonas_phage_JG024	0	0	0	0	0	0	0	0	0	0	0	0	0	0	0	0	0	0	0	0	0	0	0	0	0	0	0	0	0	0	0	0	0	0	0	0	0	0	0	0	0	0	0	0	0	0	0	0	0
s__Pseudomonas_phage_LBL3	0	0	0	0	0	0	0	0	0	0	0	0	0	0	0	0	0	0	0	0	0	0	0	0	0	0	0	0	0	0	0	0	0	0	0	0	0	0	0	0	0	0	0	0	0	0	0	0	0
s__Pseudoramibacter_alactolyticus	0	0	0	0	0	0	0	0	0	0	0	0	0	0	0	0	0	0	0	0	0	0	0	0	0	0	0	0	0	0	0	0	0	0	0	0	0	0	0	0	0	0	0	0	0	0	0	0	0
s__Rhizobium_lupini	0	0	0	0	0	0	0	0	0	0	0	0	0	0	0	0	0	0	0	0	0	0	0	0	0	0	0	0	0	0	0	0	0	0	0	0	0	0	0	0	0	0	0	0	0	0	0	0	0
s__Rothia_aeria	0	0	0	0	0	0	0	0	0	0	0	0	0	0	0	0	0	0	0	0	0	0	0	0	0	0	0	0	0	0	0	0	0	0	0	0	0	0	0	0	0	0	0	0	0	0	0	0	0
s__Ruminococcus_sp	0	0	0	0	0	0	0	0	0	0	0	0	0	0	0	0	0	0	0	0	0	0	0	0	0	0	0	0	0	0	0	0	0	0	0	0	0	0	0	0	0	0	0	0	0	0	0	0	0
s__Salmonella_phage_Vi_II_E1	0	0	0	0	0	0	0	0	0	0	0	0	0	0	0	0	0	0	0	0	0	0	0	0	0	0	0	0	0	0	0	0	0	0	0	0	0	0	0	0	0	0	0	0	0	0	0	0	0
s__Scardovia_inopinata	0	0	0	0	0	0	0	0	0	0	0	0	0	0	0	0	0	0	0	0	0	0	0	0	0	0	0	0	0	0	0	0	0	0	0	0	0	0	0	0	0	0	0	0	0	0	0	0	0
s__Selenomonas_artemidis	0	0	0	0	0	0	0	0	0	0	0	0	0	0	0	0	0	0	0	0	0	0	0	0	0	0	0	0	0	0	0	0	0	0	0	0	0	0	0	0	0	0	0	0	0	0	0	0	0
s__Selenomonas_bovis	0	0	0	0	0	0	0	0	0	0	0	0	0	0	0	0	0	0	0	0	0	0	0	0	0	0	0	0	0	0	0	0	0	0	0	0	0	0	0	0	0	0	0	0	0	0	0	0	0
s__Selenomonas_flueggei	0	0	0	0	0	0	0	0	0	0	0	0	0	0	0	0	0	0	0	0	0	0	0	0	0	0	0	0	0	0	0	0	0	0	0	0	0	0	0	0	0	0	0	0	0	0	0	0	0
s__Selenomonas_infelix	0	0	0	0	0	0	0	0	0	0	0	0	0	0	0	0	0	0	0	0	0	0	0	0	0	0	0	0	0	0	0	0	0	0	0	0	0	0	0	0	0	0	0	0	0	0	0	0	0
s__Selenomonas_noxia	0	0	0	0	0	0	0	0	0	0	0	0	0	0	0	0	0	0	0	0	0	0	0	0	0	0	0	0	0	0	0	0	0	0	0	0	0	0	0	0	0	0	0	0	0	0	0	0	0
s__Selenomonas_sputigena	0	0	0	0	0	0	0	0	0	0	0	0	0	0	0	0	0	0	0	0	0	0	0	0	0	0	0	0	0	0	0	0	0	0	0	0	0	0	0	0	0	0	0	0	0	0	0	0	0
s__Serratia_liquefaciens	0	0	0	0	0	0	0	0	0	0	0	0	0	0	0	0	0	0	0	0	0	0	0	0	0	0	0	0	0	0	0	0	0	0	0	0	0	0	0	0	0	0	0	0	0	0	0	0	0
s__Serratia_marcescens	0	0	0	0	0	0	0	0	0	0	0	0	0	0	0	0	0	0	0	0	0	0	0	0	0	0	0	0	0	0	0	0	0	0	0	0	0	0	0	0	0	0	0	0	0	0	0	0	0
s__Shuttleworthia_satelles	0	0	0	0	0	0	0	0	0	0	0	0	0	0	0	0	0	0	0	0	0	0	0	0	0	0	0	0	0	0	0	0	0	0	0	0	0	0	0	0	0	0	0	0	0	0	0	0	0
s__Slackia_exigua	0	0	0	0	0	0	0	0	0	0	0	0	0	0	0	0	0	0	0	0	0	0	0	0	0	0	0	0	0	0	0	0	0	0	0	0	0	0	0	0	0	0	0	0	0	0	0	0	0
s__Staphylococcus_phage_PVL	0	0	0	0	0	0	0	0	0	0	0	0	0	0	0	0	0	0	0	0	0	0	0	0	0	0	0	0	0	0	0	0	0	0	0	0	0	0	0	0	0	0	0	0	0	0	0	0	0
s__Staphylococcus_xylosus	0	0	0	0	0	0	0	0	0	0	0	0	0	0	0	0	0	0	0	0	0	0	0	0	0	0	0	0	0	0	0	0	0	0	0	0	0	0	0	0	0	0	0	0	0	0	0	0	0
s__Stenotrophomonas_maltophilia	0	0	0	0	0	0	0	0	0	0	0	0	0	0	0	0	0	0	0	0	0	0	0	0	0	0	0	0	0	0	0	0	0	0	0	0	0	0	0	0	0	0	0	0	0	0	0	0	0
s__Stomatobaculum_longum	0	0	0	0	0	0	0	0	0	0	0	0	0	0	0	0	0	0	0	0	0	0	0	0	0	0	0	0	0	0	0	0	0	0	0	0	0	0	0	0	0	0	0	0	0	0	0	0	0
s__Streptococcus_downei	0	0	0	0	0	0	0	0	0	0	0	0	0	0	0	0	0	0	0	0	0	0	0	0	0	0	0	0	0	0	0	0	0	0	0	0	0	0	0	0	0	0	0	0	0	0	0	0	0
s__Streptococcus_dysgalactiae	0	0	0	0	0	0	0	0	0	0	0	0	0	0	0	0	0	0	0	0	0	0	0	0	0	0	0	0	0	0	0	0	0	0	0	0	0	0	0	0	0	0	0	0	0	0	0	0	0
s__Streptococcus_gallolyticus	0	0	0	0	0	0	0	0	0	0	0	0	0	0	0	0	0	0	0	0	0	0	0	0	0	0	0	0	0	0	0	0	0	0	0	0	0	0	0	0	0	0	0	0	0	0	0	0	0
s__Streptococcus_phage_Abc2	0	0	0	0	0	0	0	0	0	0	0	0	0	0	0	0	0	0	0	0	0	0	0	0	0	0	0	0	0	0	0	0	0	0	0	0	0	0	0	0	0	0	0	0	0	0	0	0	0
s__Streptococcus_pseudopneumoniae	0	0	0	0	0	0	0	0	0	0	0	0	0	0	0	0	0	0	0	0	0	0	0	0	0	0	0	0	0	0	0	0	0	0	0	0	0	0	0	0	0	0	0	0	0	0	0	0	0
s__Streptococcus_uberis	0	0	0	0	0	0	0	0	0	0	0	0	0	0	0	0	0	0	0	0	0	0	0	0	0	0	0	0	0	0	0	0	0	0	0	0	0	0	0	0	0	0	0	0	0	0	0	0	0
s__Sutterella_parvirubra	0	0	0	0	0	0	0	0	0	0	0	0	0	0	0	0	0	0	0	0	0	0	0	0	0	0	0	0	0	0	0	0	0	0	0	0	0	0	0	0	0	0	0	0	0	0	0	0	0
s__Synergistes_sp_3_1_syn1	0	0	0	0	0	0	0	0	0	0	0	0	0	0	0	0	0	0	0	0	0	0	0	0	0	0	0	0	0	0	0	0	0	0	0	0	0	0	0	0	0	0	0	0	0	0	0	0	0
s__Tannerella_forsythia	0	0	0	0	0	0	0	0	0	0	0	0	0	0	0	0	0	0	0	0	0	0	0	0	0	0	0	0	0	0	0	0	0	0	0	0	0	0	0	0	0	0	0	0	0	0	0	0	0
s__Treponema_denticola	0	0	0	0	0	0	0	0	0	0	0	0	0	0	0	0	0	0	0	0	0	0	0	0	0	0	0	0	0	0	0	0	0	0	0	0	0	0	0	0	0	0	0	0	0	0	0	0	0
s__Treponema_medium	0	0	0	0	0	0	0	0	0	0	0	0	0	0	0	0	0	0	0	0	0	0	0	0	0	0	0	0	0	0	0	0	0	0	0	0	0	0	0	0	0	0	0	0	0	0	0	0	0
s__Treponema_socranskii	0	0	0	0	0	0	0	0	0	0	0	0	0	0	0	0	0	0	0	0	0	0	0	0	0	0	0	0	0	0	0	0	0	0	0	0	0	0	0	0	0	0	0	0	0	0	0	0	0
s__Treponema_succinifaciens	0	0	0	0	0	0	0	0	0	0	0	0	0	0	0	0	0	0	0	0	0	0	0	0	0	0	0	0	0	0	0	0	0	0	0	0	0	0	0	0	0	0	0	0	0	0	0	0	0
s__Treponema_vincentii	0	0	0	0	0	0	0	0	0	0	0	0	0	0	0	0	0	0	0	0	0	0	0	0	0	0	0	0	0	0	0	0	0	0	0	0	0	0	0	0	0	0	0	0	0	0	0	0	0
s__Veillonella_ratti	0	0	0	0	0	0	0	0	0	0	0	0	0	0	0	0	0	0	0	0	0	0	0	0	0	0	0	0	0	0	0	0	0	0	0	0	0	0	0	0	0	0	0	0	0	0	0	0	0
s__Veillonella_sp_3_1_44	0	0	0	0	0	0	0	0	0	0	0	0	0	0	0	0	0	0	0	0	0	0	0	0	0	0	0	0	0	0	0	0	0	0	0	0	0	0	0	0	0	0	0	0	0	0	0	0	0
s__Yersinia_phage_L_413C	0	0	0	0	0	0	0	0	0	0	0	0	0	0	0	0	0	0	0	0	0	0	0	0	0	0	0	0	0	0	0	0	0	0	0	0	0	0	0	0	0	0	0	0	0	0	0	0	0
s__Acidaminococcus_unclassified	0	0	0	0	0	0	0	0	0	0	0	0	0	0	0	0	0	0	0	0	0	0	0	0	0	0	0	0	0	0	0	0	0	0	0	0	0	0	0	0	0	0	0	0	0	0	0	0	0
s__Alicycliphilus_unclassified	0	0	0	0	0	0	0	0	0	0	0	0	0	0	0	0	0	0	0	0	0	0	0	0	0	0	0	0	0	0	0	0	0	0	0	0	0	0	0	0	0	0	0	0	0	0	0	0	0
s__Alistipes_unclassified	0	0	0	0	0	0	0	0	0	0	0	0	0	0	0	0	0	0	0	0	0	0	0	0	0	0	0	0	0	0	0	0	0	0	0	0	0	0	0	0	0	0	0	0	0	0	0	0	0
s__Anaerostipes_unclassified	0	0	0	0	0	0	0	0	0	0	0	0	0	0	0	0	0	0	0	0	0	0	0	0	0	0	0	0	0	0	0	0	0	0	0	0	0	0	0	0	0	0	0	0	0	0	0	0	0
s__Anaerotruncus_unclassified	0	0	0	0	0	0	0	0	0	0	0	0	0	0	0	0	0	0	0	0	0	0	0	0	0	0	0	0	0	0	0	0	0	0	0	0	0	0	0	0	0	0	0	0	0	0	0	0	0
s__Bacteroides_gallinarum	0	0	0	0	0	0	0	0	0	0	0	0	0	0	0	0	0	0	0	0	0	0	0	0	0	0	0	0	0	0	0	0	0	0	0	0	0	0	0	0	0	0	0	0	0	0	0	0	0
s__Bilophila_unclassified	0	0	0	0	0	0	0	0	0	0	0	0	0	0	0	0	0	0	0	0	0	0	0	0	0	0	0	0	0	0	0	0	0	0	0	0	0	0	0	0	0	0	0	0	0	0	0	0	0
s__Burkholderia_unclassified	0	0	0	0	0	0	0	0	0	0	0	0	0	0	0	0	0	0	0	0	0	0	0	0	0	0	0	0	0	0	0	0	0	0	0	0	0	0	0	0	0	0	0	0	0	0	0	0	0
s__C2likevirus_unclassified	0	0	0	0	0	0	0	0	0	0	0	0	0	0	0	0	0	0	0	0	0	0	0	0	0	0	0	0	0	0	0	0	0	0	0	0	0	0	0	0	0	0	0	0	0	0	0	0	0
s__Campylobacter_upsaliensis	0	0	0	0	0	0	0	0	0	0	0	0	0	0	0	0	0	0	0	0	0	0	0	0	0	0	0	0	0	0	0	0	0	0	0	0	0	0	0	0	0	0	0	0	0	0	0	0	0
s__Citrobacter_unclassified	0	0	0	0	0	0	0	0	0	0	0	0	0	0	0	0	0	0	0	0	0	0	0	0	0	0	0	0	0	0	0	0	0	0	0	0	0	0	0	0	0	0	0	0	0	0	0	0	0
s__Clostridium_hiranonis	0	0	0	0	0	0	0	0	0	0	0	0	0	0	0	0	0	0	0	0	0	0	0	0	0	0	0	0	0	0	0	0	0	0	0	0	0	0	0	0	0	0	0	0	0	0	0	0	0
s__Collinsella_unclassified	0	0	0	0	0	0	0	0	0	0	0	0	0	0	0	0	0	0	0	0	0	0	0	0	0	0	0	0	0	0	0	0	0	0	0	0	0	0	0	0	0	0	0	0	0	0	0	0	0
s__Coprobacillus_unclassified	0	0	0	0	0	0	0	0	0	0	0	0	0	0	0	0	0	0	0	0	0	0	0	0	0	0	0	0	0	0	0	0	0	0	0	0	0	0	0	0	0	0	0	0	0	0	0	0	0
s__Cronobacter_phage_CR5	0	0	0	0	0	0	0	0	0	0	0	0	0	0	0	0	0	0	0	0	0	0	0	0	0	0	0	0	0	0	0	0	0	0	0	0	0	0	0	0	0	0	0	0	0	0	0	0	0
s__Desulfovibrio_vulgaris	0	0	0	0	0	0	0	0	0	0	0	0	0	0	0	0	0	0	0	0	0	0	0	0	0	0	0	0	0	0	0	0	0	0	0	0	0	0	0	0	0	0	0	0	0	0	0	0	0
s__Dorea_unclassified	0	0	0	0	0	0	0	0	0	0	0	0	0	0	0	0	0	0	0	0	0	0	0	0	0	0	0	0	0	0	0	0	0	0	0	0	0	0	0	0	0	0	0	0	0	0	0	0	0
s__Eggerthella_unclassified	0	0	0	0	0	0	0	0	0	0	0	0	0	0	0	0	0	0	0	0	0	0	0	0	0	0	0	0	0	0	0	0	0	0	0	0	0	0	0	0	0	0	0	0	0	0	0	0	0
s__Enterobacteria_phage_HK630	0	0	0	0	0	0	0	0	0	0	0	0	0	0	0	0	0	0	0	0	0	0	0	0	0	0	0	0	0	0	0	0	0	0	0	0	0	0	0	0	0	0	0	0	0	0	0	0	0
s__Epsilon15likevirus_unclassified	0	0	0	0	0	0	0	0	0	0	0	0	0	0	0	0	0	0	0	0	0	0	0	0	0	0	0	0	0	0	0	0	0	0	0	0	0	0	0	0	0	0	0	0	0	0	0	0	0
s__Escherichia_unclassified	0	0	0	0	0	0	0	0	0	0	0	0	0	0	0	0	0	0	0	0	0	0	0	0	0	0	0	0	0	0	0	0	0	0	0	0	0	0	0	0	0	0	0	0	0	0	0	0	0
s__Granulicatella_unclassified	0	0	0	0	0	0	0	0	0	0	0	0	0	0	0	0	0	0	0	0	0	0	0	0	0	0	0	0	0	0	0	0	0	0	0	0	0	0	0	0	0	0	0	0	0	0	0	0	0
s__Holdemania_unclassified	0	0	0	0	0	0	0	0	0	0	0	0	0	0	0	0	0	0	0	0	0	0	0	0	0	0	0	0	0	0	0	0	0	0	0	0	0	0	0	0	0	0	0	0	0	0	0	0	0
s__Klebsiella_unclassified	0	0	0	0	0	0	0	0	0	0	0	0	0	0	0	0	0	0	0	0	0	0	0	0	0	0	0	0	0	0	0	0	0	0	0	0	0	0	0	0	0	0	0	0	0	0	0	0	0
s__Megamonas_unclassified	0	0	0	0	0	0	0	0	0	0	0	0	0	0	0	0	0	0	0	0	0	0	0	0	0	0	0	0	0	0	0	0	0	0	0	0	0	0	0	0	0	0	0	0	0	0	0	0	0
s__Megasphaera_unclassified	0	0	0	0	0	0	0	0	0	0	0	0	0	0	0	0	0	0	0	0	0	0	0	0	0	0	0	0	0	0	0	0	0	0	0	0	0	0	0	0	0	0	0	0	0	0	0	0	0
s__Methanobrevibacter_unclassified	0	0	0	0	0	0	0	0	0	0	0	0	0	0	0	0	0	0	0	0	0	0	0	0	0	0	0	0	0	0	0	0	0	0	0	0	0	0	0	0	0	0	0	0	0	0	0	0	0
s__Neisseria_unclassified	0	0	0	0	0	0	0	0	0	0	0	0	0	0	0	0	0	0	0	0	0	0	0	0	0	0	0	0	0	0	0	0	0	0	0	0	0	0	0	0	0	0	0	0	0	0	0	0	0
s__Odoribacter_unclassified	0	0	0	0	0	0	0	0	0	0	0	0	0	0	0	0	0	0	0	0	0	0	0	0	0	0	0	0	0	0	0	0	0	0	0	0	0	0	0	0	0	0	0	0	0	0	0	0	0
s__Oscillibacter_unclassified	0	0	0	0	0	0	0	0	0	0	0	0	0	0	0	0	0	0	0	0	0	0	0	0	0	0	0	0	0	0	0	0	0	0	0	0	0	0	0	0	0	0	0	0	0	0	0	0	0
s__Parabacteroides_unclassified	0	0	0	0	0	0	0	0	0	0	0	0	0	0	0	0	0	0	0	0	0	0	0	0	0	0	0	0	0	0	0	0	0	0	0	0	0	0	0	0	0	0	0	0	0	0	0	0	0
s__Paraprevotella_unclassified	0	0	0	0	0	0	0	0	0	0	0	0	0	0	0	0	0	0	0	0	0	0	0	0	0	0	0	0	0	0	0	0	0	0	0	0	0	0	0	0	0	0	0	0	0	0	0	0	0
s__Parvimonas_unclassified	0	0	0	0	0	0	0	0	0	0	0	0	0	0	0	0	0	0	0	0	0	0	0	0	0	0	0	0	0	0	0	0	0	0	0	0	0	0	0	0	0	0	0	0	0	0	0	0	0
s__Pepper_yellow_dwarf_virus_New_Mexico	0	0	0	0	0	0	0	0	0	0	0	0	0	0	0	0	0	0	0	0	0	0	0	0	0	0	0	0	0	0	0	0	0	0	0	0	0	0	0	0	0	0	0	0	0	0	0	0	0
s__Peptostreptococcaceae_noname_unclassified	0	0	0	0	0	0	0	0	0	0	0	0	0	0	0	0	0	0	0	0	0	0	0	0	0	0	0	0	0	0	0	0	0	0	0	0	0	0	0	0	0	0	0	0	0	0	0	0	0
s__Porcine_type_C_oncovirus	0	0	0	0	0	0	0	0	0	0	0	0	0	0	0	0	0	0	0	0	0	0	0	0	0	0	0	0	0	0	0	0	0	0	0	0	0	0	0	0	0	0	0	0	0	0	0	0	0
s__Pseudomonas_mendocina	0	0	0	0	0	0	0	0	0	0	0	0	0	0	0	0	0	0	0	0	0	0	0	0	0	0	0	0	0	0	0	0	0	0	0	0	0	0	0	0	0	0	0	0	0	0	0	0	0
s__Pseudomonas_unclassified	0	0	0	0	0	0	0	0	0	0	0	0	0	0	0	0	0	0	0	0	0	0	0	0	0	0	0	0	0	0	0	0	0	0	0	0	0	0	0	0	0	0	0	0	0	0	0	0	0
s__Roseburia_unclassified	0	0	0	0	0	0	0	0	0	0	0	0	0	0	0	0	0	0	0	0	0	0	0	0	0	0	0	0	0	0	0	0	0	0	0	0	0	0	0	0	0	0	0	0	0	0	0	0	0
s__Rothia_unclassified	0	0	0	0	0	0	0	0	0	0	0	0	0	0	0	0	0	0	0	0	0	0	0	0	0	0	0	0	0	0	0	0	0	0	0	0	0	0	0	0	0	0	0	0	0	0	0	0	0
s__Scardovia_unclassified	0	0	0	0	0	0	0	0	0	0	0	0	0	0	0	0	0	0	0	0	0	0	0	0	0	0	0	0	0	0	0	0	0	0	0	0	0	0	0	0	0	0	0	0	0	0	0	0	0
s__Streptococcus_sp_BS35b	0	0	0	0	0	0	0	0	0	0	0	0	0	0	0	0	0	0	0	0	0	0	0	0	0	0	0	0	0	0	0	0	0	0	0	0	0	0	0	0	0	0	0	0	0	0	0	0	0
s__Subdoligranulum_unclassified	0	0	0	0	0	0	0	0	0	0	0	0	0	0	0	0	0	0	0	0	0	0	0	0	0	0	0	0	0	0	0	0	0	0	0	0	0	0	0	0	0	0	0	0	0	0	0	0	0
s__Turicibacter_unclassified	0	0	0	0	0	0	0	0	0	0	0	0	0	0	0	0	0	0	0	0	0	0	0	0	0	0	0	0	0	0	0	0	0	0	0	0	0	0	0	0	0	0	0	0	0	0	0	0	0
s__Veillonella_unclassified	0	0	0	0	0	0	0	0	0	0	0	0	0	0	0	0	0	0	0	0	0	0	0	0	0	0	0	0	0	0	0	0	0	0	0	0	0	0	0	0	0	0	0	0	0	0	0	0	0
[truncated: 733 more columns]

## Sheet: Test dataset
Title_of_Paper	Metagenomics analysis reveals features unique to Indian distal gut microbiota	Metagenomics analysis reveals features unique to Indian distal gut microbiota	Metagenomics analysis reveals features unique to Indian distal gut microbiota	Metagenomics analysis reveals features unique to Indian distal gut microbiota	Metagenomics analysis reveals features unique to Indian distal gut microbiota	Metagenomics analysis reveals features unique to Indian distal gut microbiota	Metagenomics analysis reveals features unique to Indian distal gut microbiota	Metagenomics analysis reveals features unique to Indian distal gut microbiota	Metagenomics analysis reveals features unique to Indian distal gut microbiota	Metagenomics analysis reveals features unique to Indian distal gut microbiota	Metagenomics analysis reveals features unique to Indian distal gut microbiota	Metagenomics analysis reveals features unique to Indian distal gut microbiota	Metagenomics analysis reveals features unique to Indian distal gut microbiota	Metagenomics analysis reveals features unique to Indian distal gut microbiota	Metagenomics analysis reveals features unique to Indian distal gut microbiota	Metagenomics analysis reveals features unique to Indian distal gut microbiota	Metagenomics analysis reveals features unique to Indian distal gut microbiota	Metagenomics analysis reveals features unique to Indian distal gut microbiota	Metagenomics analysis reveals features unique to Indian distal gut microbiota	Metagenomics analysis reveals features unique to Indian distal gut microbiota	Metagenomics analysis reveals features unique to Indian distal gut microbiota	Metagenomics analysis reveals features unique to Indian distal gut microbiota	Metagenomics analysis reveals features unique to Indian distal gut microbiota	Aberrant gut microbiota alters host metabolome and impacts renal failure in humans and rodents	Aberrant gut microbiota alters host metabolome and impacts renal failure in humans and rodents	Aberrant gut microbiota alters host metabolome and impacts renal failure in humans and rodents	Aberrant gut microbiota alters host metabolome and impacts renal failure in humans and rodents	Aberrant gut microbiota alters host metabolome and impacts renal failure in humans and rodents	Aberrant gut microbiota alters host metabolome and impacts renal failure in humans and rodents	Aberrant gut microbiota alters host metabolome and impacts renal failure in humans and rodents	Aberrant gut microbiota alters host metabolome and impacts renal failure in humans and rodents	Aberrant gut microbiota alters host metabolome and impacts renal failure in humans and rodents	Aberrant gut microbiota alters host metabolome and impacts renal failure in humans and rodents	Aberrant gut microbiota alters host metabolome and impacts renal failure in humans and rodents	Aberrant gut microbiota alters host metabolome and impacts renal failure in humans and rodents	Aberrant gut microbiota alters host metabolome and impacts renal failure in humans and rodents	Aberrant gut microbiota alters host metabolome and impacts renal failure in humans and rodents	Aberrant gut microbiota alters host metabolome and impacts renal failure in humans and rodents	Aberrant gut microbiota alters host metabolome and impacts renal failure in humans and rodents	Aberrant gut microbiota alters host metabolome and impacts renal failure in humans and rodents	Aberrant gut microbiota alters host metabolome and impacts renal failure in humans and rodents	Aberrant gut microbiota alters host metabolome and impacts renal failure in humans and rodents	Aberrant gut microbiota alters host metabolome and impacts renal failure in humans and rodents	Aberrant gut microbiota alters host metabolome and impacts renal failure in humans and rodents	Aberrant gut microbiota alters host metabolome and impacts renal failure in humans and rodents	Aberrant gut microbiota alters host metabolome and impacts renal failure in humans and rodents	Aberrant gut microbiota alters host metabolome and impacts renal failure in humans and rodents	Aberrant gut microbiota alters host metabolome and impacts renal failure in humans and rodents	Aberrant gut microbiota alters host metabolome and impacts renal failure in humans and rodents
Author	KaurK (2020)	KaurK (2020)	KaurK (2020)	KaurK (2020)	KaurK (2020)	KaurK (2020)	KaurK (2020)	KaurK (2020)	KaurK (2020)	KaurK (2020)	KaurK (2020)	KaurK (2020)	KaurK (2020)	KaurK (2020)	KaurK (2020)	KaurK (2020)	KaurK (2020)	KaurK (2020)	KaurK (2020)	KaurK (2020)	KaurK (2020)	KaurK (2020)	KaurK (2020)	WangX (2020)	WangX (2020)	WangX (2020)	WangX (2020)	WangX (2020)	WangX (2020)	WangX (2020)	WangX (2020)	WangX (2020)	WangX (2020)	WangX (2020)	WangX (2020)	WangX (2020)	WangX (2020)	WangX (2020)	WangX (2020)	WangX (2020)	WangX (2020)	WangX (2020)	WangX (2020)	WangX (2020)	WangX (2020)	WangX (2020)	WangX (2020)	WangX (2020)	WangX (2020)
study_accession	PRJNA531203	PRJNA531203	PRJNA531203	PRJNA531203	PRJNA531203	PRJNA531203	PRJNA531203	PRJNA531203	PRJNA531203	PRJNA531203	PRJNA531203	PRJNA531203	PRJNA531203	PRJNA531203	PRJNA531203	PRJNA531203	PRJNA531203	PRJNA531203	PRJNA531203	PRJNA531203	PRJNA531203	PRJNA531203	PRJNA531203	PRJNA449784	PRJNA449784	PRJNA449784	PRJNA449784	PRJNA449784	PRJNA449784	PRJNA449784	PRJNA449784	PRJNA449784	PRJNA449784	PRJNA449784	PRJNA449784	PRJNA449784	PRJNA449784	PRJNA449784	PRJNA449784	PRJNA449784	PRJNA449784	PRJNA449784	PRJNA449784	PRJNA449784	PRJNA449784	PRJNA449784	PRJNA449784	PRJNA449784	PRJNA449784
sample_accession	SAMN11418649	SAMN11418651	SAMN11418652	SAMN11418653	SAMN11418655	SAMN11418656	SAMN11418657	SAMN11418658	SAMN11418659	SAMN11418660	SAMN11418661	SAMN11418662	SAMN11418663	SAMN11418664	SAMN11418666	SAMN11418668	SAMN11418669	SAMN11418670	SAMN11418671	SAMN11418672	SAMN11418674	SAMN11418675	SAMN11418677	SAMN08918041	SAMN08918042	SAMN08918043	SAMN08918044	SAMN08918045	SAMN08918046	SAMN08918047	SAMN08918048	SAMN08918049	SAMN08918050	SAMN08918051	SAMN08918052	SAMN08918053	SAMN08918054	SAMN08918055	SAMN08918056	SAMN08918057	SAMN08918058	SAMN08918059	SAMN08918060	SAMN08918061	SAMN08918062	SAMN08918063	SAMN08918064	SAMN08918065	SAMN08918066
run_accession	SRR9108958	SRR9108960	SRR9108959	SRR9108954	SRR9108956	SRR9108955	SRR9108962	SRR9108961	SRR9108950	SRR9108949	SRR9108948	SRR9108947	SRR9108946	SRR9108945	SRR9108943	SRR9108951	SRR9108971	SRR9108972	SRR9108969	SRR9108970	SRR9108968	SRR9108965	SRR9108963	SRR7124608	SRR7124607	SRR7124606	SRR7124605	SRR7124772	SRR7124758	SRR7124602	SRR7124757	SRR7124706	SRR7124693	SRR7124765	SRR7124764	SRR7124767	SRR7124766	SRR7124761	SRR7124760	SRR7124763	SRR7124762	SRR7124770	SRR7124769	SRR7124720	SRR7124721	SRR7124722	SRR7124723	SRR7124724	SRR7124725
sample_title	Khargone 1	Khargone 3	Khargone 4	Khargone 5	Khargone 7	Khargone 8	Khargone 9	Khargone 10	Khargone 11	Khargone 12	Jaisalmer 1	Jaisalmer 2	Jaisalmer 3	Jaisalmer 4	Jaisalmer 6	Jaisalmer 8	Jaisalmer 9	Jaisalmer 10	Ladakh 1-2	Ladakh 2	Ladakh 4	Ladakh 5	Ladakh 7	CON-001	CON-002	CON-003	CON-004	CON-005	CON-006	CON-007	CON-008	CON-009	CON-010	CON-011	CON-012	CON-013	CON-014	CON-015	CON-016	CON-017	CON-018	CON-019	CON-020	CON-021	CON-022	CON-023	CON-024	CON-025	CON-026
Sample_title_papaer	IND_1	IND_3	IND_4	IND_5	IND_7	IND_8	IND_9	IND_10	IND_11	IND_12	JAS_1	JAS_2	JAS_3	JAS_4	JAS_6	JAS_8	JAS_9	JAS_10	LDK_1-2	LDK_2	LDK_4	LDK_5	LDK_7	CON-001	CON-002	CON-003	CON-004	CON-005	CON-006	CON-007	CON-008	CON-009	CON-010	CON-011	CON-012	CON-013	CON-014	CON-015	CON-016	CON-017	CON-018	CON-019	CON-020	CON-021	CON-022	CON-023	CON-024	CON-025	CON-026
Phenotype	Healthy	Healthy	Healthy	Healthy	Healthy	Healthy	Healthy	Healthy	Healthy	Healthy	Healthy	Healthy	Healthy	Healthy	Healthy	Healthy	Healthy	Healthy	Healthy	Healthy	Healthy	Healthy	Healthy	Healthy	Healthy	Healthy	Healthy	Healthy	Healthy	Healthy	Healthy	Healthy	Healthy	Healthy	Healthy	Healthy	Healthy	Healthy	Healthy	Healthy	Healthy	Healthy	Healthy	Healthy	Healthy	Healthy	Healthy	Healthy	Healthy
Gender (M/F)	M	M	M	M	M	M	M	M	M	M	M	M	M	F	M	F	M	M	F	F	M	M	M
Geographical Location	Indian	Indian	Indian	Indian	Indian	Indian	Indian	Indian	Indian	Indian	Indian	Indian	Indian	Indian	Indian	Indian	Indian	Indian	Indian	Indian	Indian	Indian	Indian	china	china	china	china	china	china	china	china	china	china	china	china	china	china	china	china	china	china	china	china	china	china	china	china	china	china
Age (years)	31	45	22	28	35	27	29	33	35	24	32	35	58	55	18	37	20	20	56	23	36	31	44	Adult	Adult	Adult	Adult	Adult	Adult	Adult	Adult	Adult	Adult	Adult	Adult	Adult	Adult	Adult	Adult	Adult	Adult	Adult	Adult	Adult	Adult	Adult	Adult	Adult	Adult
BMI(Kg/m2)	19.9266	20.7174	23.1291	23.4797	22.7051	23.4646	22.7732	22.0119	23.6806	24.4172	23.4646	24.8608	22.7894	20.813	22.4174	18.5139	18.8591	20.7174	21.9483	20.1613	19.5264	24.1936	24.1966
s__Methanobrevibacter_smithii	0	0	0	0	0.576239	0	0	0	0	0	0.37653	0.838429	0	0	0	0	0	0	0.012235	0.000322997	0	0	0.10106	0	0	0	0	0	0	0	0	0	0	0	0	0	0	0	0	0	0	0	0	0.0118433	0	0	0	0	0
s__Methanosphaera_stadtmanae	0	0	0	0	0.238154	0	0	0	0	0	0.0613501	0.19917	0	0	0	0	0	0	0	0	0	0	0	0	0	0	0	0	0	0	0	0	0	0	0	0	0	0	0	0	0	0	0	0	0	0	0	0	0
s__Actinomyces_cardiffensis	0	0	0	0	0	0	0	0	0	0	0	0	0	0	0	0	0	0	0	0	0	0	0	0	0	0	0	0	0	0	0	0	0	0	0	0	0	0	0	0	0	0	0	0	0	0	0	0	0
s__Actinomyces_graevenitzii	0.00401401	0	0	0	0	0	0	0	0	0	0	0	0	0	0	0	0	0	0	0	0	0	0	0.0477533	0	0.0614385	0	0	0.00185492	0	0	0	0	0.0257378	0.00484042	0	0	0	0.00285269	0.013951	0	0	0.00484722	0.00474995	0	0.00878151	0	0.00799034	0.0119922
s__Actinomyces_johnsonii	0	0	0	0	0	0	0	0	0	0	0	0	0	0	0	0	0	0	0	0	0	0	0	0	0	0	0	0	0	0	0	0	0	0	0	0	0	0	0	0	0	0	0	0	0	0	0	0	0
s__Actinomyces_massiliensis	0	0	0	0	0	0	0	0	0	0	0	0	0	0	0	0	0	0	0	0	0	0	0	0	0	0	0	0	0	0	0	0	0	0	0	0	0	0	0	0	0	0	0	0	0	0	0	0	0
s__Actinomyces_naeslundii	0	0	0	0	0	0	0	0	0	0	0	0	0	0	0	0	0	0	0	0	0	0	0	0	0	0	0	0	0	0	0	0	0	0	0	0	0	0	0	0	0	0	0	0	0	0	0	0	0
s__Actinomyces_odontolyticus	0	0	0	0.00803749	0	0	0	0	0	0	0	0	0	0	0	0	0.00197294	0	0	0	0.00226848	0	0	0.00210511	0	0.00257022	0	0	0.00130688	0	0.00540201	0	0	0.0136735	0.00540604	0.0015713	0	0	0.000645498	0	0.00311031	0	0	0.00333127	0	0	0	0	0
s__Actinomyces_oris	0	0	0	0	0	0	0	0	0	0	0	0	0	0	0	0	0	0	0	0	0	0	0	0	0	0	0	0	0	0	0	0	0	0	0	0	0	0	0	0	0	0	0	0	0	0	0	0	0
s__Actinomyces_timonensis	0	0	0	0	0	0	0	0	0	0	0	0	0	0	0	0	0	0	0	0	0	0	0	0	0	0	0	0	0	0	0	0	0	0	0	0	0	0	0	0	0	0	0	0	0	0	0	0	0
s__Actinomyces_turicensis	0	0	0	0	0	0	0	0	0	0	0	0	0	0	0	0	0	0	0	0	0	0	0	0	0	0	0	0	0	0	0	0	0	0	0	0	0	0	0	0	0	0	0	0	0	0	0	0	0
s__Actinomyces_urogenitalis	0	0	0	0	0	0	0	0	0	0	0	0	0	0	0	0	0	0	0	0	0	0	0	0	0	0	0	0	0	0	0	0	0	0.0147253	0	0	0	0	0	0	0	0	0	0	0	0	0	0	0
s__Actinomyces_viscosus	0	0	0	0	0	0	0	0	0	0	0	0	0	0	0	0	0	0	0	0	0	0	0.00106693	0	0	0	0	0	0	0	0	0	0	0	0	0	0	0	0	0	0	0	0	0	0	0	0	0	0
s__Mobiluncus_curtisii	0	0	0	0	0	0	0	0	0	0	0	0	0	0	0	0	0.000596941	0	0	0	0	0	0	0	0	0	0	0	0	0	0	0	0	0	0	0	0	0	0	0	0	0	0	0	0	0	0	0	0
s__Corynebacterium_amycolatum	0	0	0	0	0	0	0	0	0	0	0	0	0	0	0	0	0.0208019	0	0	0	0	0	0	0	0	0	0	0	0	0	0	0	0	0	0	0	0	0	0	0	0	0	0	0	0	0	0	0	0
s__Corynebacterium_callunae	0	0	0	0	0	0	0	0	0	0	0	0	0	0	0	0	0	0	0	0	0	0	0	0	0	0	0	0	0	0	0	0	0	0	0	0	0	0	0	0	0	0	0	0	0	0	0	0	0
s__Corynebacterium_crenatum	0	0	0	0	0	0	0	0	0	0	0	0	0	0	0	0	0	0	0	0	0	0	0	0	0	0	0	0	0	0	0	0	0	0	0	0	0	0	0	0	0	0	0	0	0	0	0	0	0
s__Corynebacterium_durum	0	0	0	0	0	0	0	0	0	0	0	0	0	0	0	0	0	0	0	0	0	0	0	0	0	0	0	0	0	0	0	0	0	0	0	0	0	0	0	0	0	0	0	0	0	0	0	0	0
s__Corynebacterium_propinquum	0	0	0	0	0	0	0	0	0	0	0	0	0	0	0	0	0	0	0	0	0	0	0	0	0	0	0	0	0	0	0	0	0	0	0	0	0	0	0	0	0	0	0	0	0	0	0	0	0
s__Clavibacter_michiganensis	0	0	0	0	0	0	0	0	0	0	0	0	0	0	0	0	0	0	0	0	0	0	0	0	0	0	0	0	0	0	0	0	0	0	0	0	0	0	0	0	0	0	0	0	0	0	0	0	0
s__Kocuria_rhizophila	0	0	0	0	0	0	0	0	0	0	0	0	0	0	0	0	0	0	0	0	0	0	0	0	0	0	0	0	0	0	0	0	0	0	0	0	0	0	0	0	0	0	0	0	0	0	0	0	0
s__Micrococcus_luteus	0	0	0	0	0	0	0	0	0	0	0	0	0	0	0	0	0	0	0	0	0	0	0	0	0	0	0	0	0	0	0	0	0	0	0	0	0	0	0	0	0	0	0	0	0	0	0	0	0
s__Rothia_aeria	0	0	0	0	0	0	0	0	0	0	0	0	0	0	0	0	0	0	0	0	0	0	0	0.00362774	0	0	0	0	0	0	0	0	0	0	0	0	0	0	0	0	0	0	0	0	0	0	0	0	0
s__Rothia_dentocariosa	0	0	0	0	0	0	0	0	0	0	0	0	0	0	0	0	0	0	0	0	0	0	0	0.0729942	0	0	0	0	0	0	0	0	0	0	0	0	0	0	0	0	0	0	0	0.0061371	0	0	0	0	0
s__Rothia_mucilaginosa	0.0870797	0	0	0.0677818	0	0	0	0.0542486	0	0.0261359	0	0	0	0.0817431	0	0	0	0	0	0	0.0880704	0	0.0130166	0.342111	0.00863021	0.0513372	0	0.0524966	0.00939056	0	0	0	0	0.0019774	0.0213087	0	0	0.00113867	0.00331078	0.0137068	0.00357739	0	0.00742329	0	0.0667164	0.00966373	0	0.00670768	0
s__Mycobacterium_avium	0	0	0	0	0	0	0	0	0	0	0	0	0	0	0	0	0	0	0	0	0	0	0	0	0	0	0	0	0	0	0	0	0	0	0	0	0	0	0	0	0	0	0	0	0	0	0	0	0
s__Propionibacterium_acnes	0	0	0	0	0	0	0	0	0	0	0	0	0	0	0	0	0.000465412	0	0.00532357	0	0	0	0	0	0	0	0	0	0	0	0	0	0	0	0	0	0	0	0	0	0	0	0	0	0	0	0	0	0
s__Propionibacterium_propionicum	0	0	0	0	0	0	0	0	0	0	0	0	0	0	0	0	0	0	0	0	0	0	0	0	0	0	0	0	0	0	0	0	0	0	0	0	0	0	0	0	0	0	0	0	0	0	0	0	0
s__Streptomyces_albus	0	0	0	0	0	0	0	0	0	0	0	0	0	0	0	0	0	0	0	0	0	0	0	0	0	0	0	0	0	0	0	0	0	0	0	0	0	0	0	0	0	0	0	0	0	0	0	0	0
s__Alloscardovia_omnicolens	0	0	0	0	0	0	0	0	0	0	0	0	0	0	0	0	0	0	0	0	0	0	0.004001	0	0	0	0	0	0	0	0	0	0	0	0	0	0	0	0	0	0	0	0.0173596	0.304921	0	0	0	0	0
s__Bifidobacterium_adolescentis	24.0603	12.0979	0.411924	15.6773	45.1616	0	9.28082	1.18255	7.86144	5.29248	0	6.75626	17.5831	14.3506	0.00318117	10.9637	19.7609	1.41254	0.0725858	7.65258	3.53161	3.15677	7.84308	0.00178832	0	16.0861	9.2911	0	0.834864	0	0	0	0.000243644	1.56615	0	0.00258869	0.00433439	0.398534	0.00645498	0	33.6096	0.382636	0	0	0	0	0	0	0
s__Bifidobacterium_angulatum	0.0269119	0.258891	0.0349423	6.85072	5.31698	0	2.36759	6.05635	1.71238	9.31786	0.436491	15.0792	0.392433	4.95607	9.12957	0	25.5899	8.97367	0	0	3.08009	2.86019	4.50318	0	0	0	0	0	0	0	0	0	0	0	0	0	0	0	0	0	0	0	0	0	0	0	0	0	0
s__Bifidobacterium_animalis	0	0	0	0	0	0	0	0	0	0	0	0	0	0	0	0	0	0	0	0	0	0	0	0	0	0	0	0	0	0	0	0	0	0	1.45109	0	0	0	0	0	0	0	0	0	0	0	0	0	0
s__Bifidobacterium_bifidum	2.79174	0	0	0	0	0	0	0.224275	1.03614	0	0	0	0	0	0	5.58982	0	0	0	0.0772501	0	0.461123	0	0	0	9.39689	7.68279	0	0	0	0	0.118085	0	0	0	0	0	0	0	0	0	0	0	0	0	0	0	0	0.836454
s__Bifidobacterium_breve	0.00112265	0	0	0	0	0	0	0	0	0	0	0	0	0	0	0	0	0	0	0	0	0	0	0.0145927	0.00327839	2.91123	0	0	0	0	0	0	0	0	0	0	0	0	0	0	0	0	0	0	0	0	0	0	0
s__Bifidobacterium_catenulatum	1.08787	1.44457	0.231732	2.41697	2.17995	4.66033	2.13149	3.61796	0.76814	0.696363	0	7.6963	0	1.03387	4.77712	3.29662	1.28786	3.50764	0.455638	0.320058	0.847806	0.858692	2.5235	0	0	0.02348	0	0	0	0	0	0	0	0	0	0	0.00385923	0	0	0	0.0391284	0	0	0.000315262	0	0	0	0	0
s__Bifidobacterium_dentium	0	0	0	0	0	0.0539768	0	0	0	0	0	0	0	0	0	0	0.0181612	0	0	0	0.0229209	0	0	0	0	0.00461294	0	0	0	0	0	0	0	0	0	0	0	0	0.00504946	0	0	0	0.060995	0.302147	0	0	0	0	0.227773
s__Bifidobacterium_longum	6.86998	2.31316	0.0158735	1.10755	5.45475	2.66534	1.79357	8.62678	2.50534	1.67587	2.79496	0.921093	0.0910058	0.451904	2.66797	9.20244	4.06035	1.50973	0.31347	0.642215	0.126265	0.936852	0.173729	2.9504	0.077509	0.00120093	6.52677	0.310418	0.803688	3.43454	7.40024	2.51832	2.65032	3.43636	0.662942	0.0052113	4.91588	0.601695	0.0153358	0.147661	13.1171	0.0217068	0.000567787	16.5948	0.0100332	0.422585	0.0426994	0.78954	15.8973
s__Bifidobacterium_pseudocatenulatum	0.518909	0.414976	0.132365	0.063519	0.0142393	0.0424876	0.11261	0.192026	0.296174	0.0731763	1.55132	0.0836309	0	0.246369	0.14938	0.218165	0.341653	0.0939978	0.0854926	0.0506783	0.121944	0.101891	0.0114802	1.54039	0	9.984	0.688045	0.650564	0.347862	1.30767	0.548598	0	0	0.504711	0	0	0.333678	0.573961	0.13823	0.762696	2.02742	0.000985711	0	0.66886	0	0.191415	0	0.455102	6.31526
s__Bifidobacterium_pseudolongum	0	0	0	0	0	0	0	0	0	0	0	0	0	0	0	0	0	0	0	0	0	0	0	0	0	0	0	0	0	0	0	0	0	0	0	0	0	0	0	0	0	0	0	0	0	0	0	0	0
s__Gardnerella_vaginalis	0	0	0	0	0	0	0	0	0	0	0	0	0	0	0	0	0	0	0	0	0	0	0	0	0	0	0	0.00208921	0	0	0.151278	0	0	0	0	0	0	0	0	0	0	0	0	0	0	0	0	0	0
s__Parascardovia_denticolens	0	0	0	0	0	0	0	0	0	0	0	0	0	0	0	0	0	0	0	0	0	0	0	0	0	0	0	0	0	0	0	0	0	0	0	0	0	0	0	0	0	0	0	0.0128837	0	0	0	0	0
s__Scardovia_inopinata	0	0	0	0	0	0	0	0	0	0	0	0	0	0	0	0	0	0	0	0	0	0	0	0	0	0	0	0	0	0	0	0	0	0	0	0	0	0	0	0	0	0	0	0.00489707	0	0	0	0	0
s__Scardovia_wiggsiae	0	0	0	0	0	0	0	0	0	0	0	0	0	0	0	0	0	0	0	0	0	0	0	0.0582482	0	0	0	0	0	0	0	0	0	0	0	0	0	0	0	0	0	0	0	0.0323354	0	0	0	0	0
s__Adlercreutzia_equolifaciens	0	0	0	0.024145	0.00797044	0	0.0756154	0	0.0317092	0	0	0	0	0	0	0	0.00728471	0	0	0	0	0	0	0.0524336	0	0	0.033395	0.121984	0.109873	0.271534	0	0.00887503	0	1.07988	0	0.184091	0.170548	0.0305001	0.0110463	0.104943	0.055922	0.0545109	0	0	0	0	0	0.248205	0
s__Atopobium_parvulum	0	0	0	0	0	0	0	0	0	0	0	0	0	0	0	0	0	0	0	0	0	0	0	0	0	0.0109094	0	0	0	0	0	0	0	0	0	0	0	0	0	0	0	0	0.00249195	0.0104982	0	0	0	0	0
s__Atopobium_rimae	0	0	0	0	0	0	0	0	0	0	0	0	0	0	0	0	0	0	0	0	0	0	0	0	0	0	0	0	0	0	0	0	0	0	0	0	0	0	0	0	0	0	0	0	0	0	0	0	0
s__Atopobium_vaginae	0	0	0	0	0	0	0	0	0	0	0	0	0	0	0	0	0	0	0	0	0	0	0	0	0	0	0	0	0	0	0	0	0	0	0	0	0	0	0	0	0	0	0	0	0	0	0	0	0
s__Collinsella_aerofaciens	0.510404	1.58835	2.65256	2.215	1.5858	0.79724	3.24057	2.50538	1.16582	1.87256	1.29094	0.858565	1.07737	2.73247	1.9907	1.18172	3.80128	0.862708	0.230257	0.544864	0.964761	0.638689	1.77922	0.000827737	0	1.93531	7.1739	0.222202	0	1.5147	0.918898	0.004772	0	0.49333	2.17596	0.30914	5.22995	0	0.221489	2.32025	3.27968	0.0312354	0	0.496979	0.719945	1.80535	2.17859	0.926638	2.36826
s__Collinsella_intestinalis	0	0	0	0	0	0	0	0	0	0	0	0	0	0	0	0	0	0	0	0	0	0	0	0	0	0	0	0	0.0367507	0	0	0	0	0	0	0	0	0.0252032	0	0	0	0	0	0	0	0.0290455	0	0	0
s__Collinsella_stercoris	0	0	0	0	0	0	0	0	0	0	0	0	0	0	0	0	0	0	0	0	0	0	0	0	0	0	0	0	0	0	0	0	0	0	0	0	0	0	0	0	0	0	0	0	0	0	0	0	0
s__Collinsella_tanakaei	0	0	0	0	0	0	0	0	0	0	0	0	0	0	0	0	0	0	0	0	0	0	0	0	0	0	0.642615	0	0	0	0	0	0	0	0	0	0	0	0	0	0	0	0	0	0	0	0	0	0
s__Coriobacteriaceae_bacterium_phI	0	0	0	0	0	0	0	0	0	0	0	0	0	0	0	0	0	0	0	0	0	0	0	0	0	0	0	0	0	0	0	0	0	0	0	0	0.108128	0	0	0	0	0	0	0	0	0	0	0	0
s__Cryptobacterium_curtum	0	0	0	0	0	0	0	0	0	0	0	0	0	0	0	0	0	0	0	0	0	0	0	0	0	0	0	0	0	0	0	0	0	0	0	0	0	0	0	0	0	0	0.00142998	0	0	0	0	0	0
s__Eggerthella_lenta	0.0236392	0	0	0	0	0	0	0.00448021	0.00683782	0	0	0	0	0	0	0	0	0	0	0	0	0	0	0.0208263	0.0184545	0.0271613	0	0.00134306	0	0.0104894	0.0379339	0	0.10696	0.00571133	0.0470554	0.0142209	0	0	0.00529933	0	0	0	0	0	0.000928998	0.141576	0	0	0.00209352
s__Eggerthella_sp_HGA1	0	0	0	0	0	0	0	0	0	0	0	0	0	0	0	0	0	0	0	0	0	0	0	0	0	0	0	0	0	0	0	0	0	0	0	0	0	0	0	0	0	0	0	0	0	0	0	0	0
s__Gordonibacter_pamelaeae	0.00595217	0	0	0	0	0	0	0.134364	0	0	0	0	0	0	0	0	0.0253447	0	0	0	0	0	0	0	0	0	0.0927351	0.0136651	0.00595473	0	0.0226318	0	0	0.120243	0.0174038	0.0274695	0.017465	0	0.00359189	0.0133099	0.0162097	0.00143087	0	0	0	0.00776356	0	0.0101246	0
s__Olsenella_profusa	0	0	0	0	0	0	0	0	0	0	0	0	0	0	0	0	0	0	0	0	0	0	0	0	0	0	0	0	0	0	0	0	0	0	0	0	0	0	0	0	0	0	0	0	0	0	0	0	0
s__Olsenella_uli	0	0	0	0	0	0	0	0	0	0	0	0	0	0	0	0	0	0	0	0	0	0	0	0	0	0	0	0	0	0	0	0	0	0	0	0	0	0	0	0	0	0	0	0	0	0	0	0	0
s__Slackia_exigua	0	0	0	0	0	0	0	0	0	0	0	0	0	0	0	0	0	0	0	0	0	0	0	0	0	0	0	0	0	0	0	0	0	0	0	0	0	0	0	0	0	0	0.000441612	0	0	0	0	0	0
s__Slackia_piriformis	0	0.0386308	0	0	0	0	0	0	0	0	0	0	0	0	0	0	0	0	0	0	0	0	0	0	0	0	0	0	0	0	0	0	0	0	0	0	0	0	0	0	0	0	0	0	0	0	0	0	0
s__Bacteroides_caccae	0.0407014	0	0	0	0.15552	0	0	0.144233	0.118723	0	0	0	0	0	0	0.215251	0	0	0	0.00212101	0	0.75554	0	4.32864	0.00611171	0	0.920054	1.51858	2.86959	0.00762226	2.45857	0.0559261	0.0041927	3.16239	0.334141	0	1.12429	4.34908	0.837409	0.28074	0.598624	1.09325	0	0.550794	9.1764	0.327902	1.40921	1.70993	0.00146774
s__Bacteroides_cellulosilyticus	0	0	0	0	0	0	0	0	0	0	0	0	0	0	0	0.0315045	0	0	0	0	0	0	0	0	0.0168805	0	0.0494736	0.64355	0.745037	0.00367484	0.3609	0	0	0.0167764	0.0321208	0.054713	0.0591748	0.05123	0.0730558	0.041212	0.7155	0.0311612	0	0.0160679	0	0.380306	0	0.0105872	0
s__Bacteroides_clarus	0	0	0	0	0	0	0	0	0	0	0	0	0	0	0.011342	0.600226	0	0	0	0	0	0	0	0	0	0	0	0	0	0.889674	0	0	0	0	0	0.0799669	0.00184269	0	0	0	0.000743078	0.00417602	0	0	0	0	0	0	0
s__Bacteroides_coprocola	1.46694	0	0	0	0	0.506184	0	0	0	0	0	0	0	0	0	0	0	0	0	0	0	0	0	0	0	0.00574653	3.17408	0	0	0	0	4.25679	0.00775599	0	0	0	11.8846	0	3.51051	4.31342	0	1.39971	0	0	0	0	0	0.00441571	0.00325406
s__Bacteroides_coprophilus	1.19565	0	0	0	0	0	0	0	0	0	0	0	0	0	0	0	0	0	0	0	0	0	0	0	0	0	0	0	0	0	0	0	0	0	0	0	3.88658	0	2.24073	0	0	0	0	0	0	0	0	0	0
s__Bacteroides_dorei	0.000466007	0	0	0	0.00816235	0	0.00727028	0.000443794	0.0094941	0	0	0	0	0	0.266771	0.0792819	0	0.00772282	0	0	0	2.26341	0	0.00278978	0	0.0226157	0.010503	0.00152427	0.00799936	25.6285	4.58757	0.00822836	0	0.0789909	0.0645244	0.0179061	6.99215	0.74592	0.00312338	0.0808161	0.00278124	0.273212	0.005415	0.00295295	2.38265	13.0273	0.361431	1.01349	0.00523381
s__Bacteroides_eggerthii	0.0368357	0	0	0	0.444247	0	0	0.0115492	0	0	0	0	0	0	0	0	0	0	0	0.0278316	0	0	0	0	0	0	0.00656583	6.39526	0	0	0	0	0.00397951	0	2.60456	0.00717825	0	0.000437168	0.0793234	0.537872	5.92632	0.0481939	0	0.0166984	0.00128631	0	0.448804	0.148	0
s__Bacteroides_faecis	0	0	0	0	0	0	0	0.0023986	0	0	0	0	0	0	0	0.000610103	0	0	0	0.00125969	0.0011599	0.00210969	0	0.0019927	0	0	0	0	0.00398387	0	0	0.010436	0	0.0353934	0.0200469	0	1.08203	0	0	0.100578	0	0.0439436	0	0.000966804	0.213612	0.069587	0.0179947	0.867761	0.000568892
s__Bacteroides_finegoldii	0	0	0	0	0	0	0	0	0	0	0	0	0	0	0	0	0	0	0	0	0	0	0	0	0	0.000841777	0.976718	0.586523	1.50158	0.368614	0.467307	0.515855	0.0837728	0	0	0.422748	0.79733	0.00127084	0.648996	0.535104	0.0762823	0.322063	0	0	0	0.141156	0	1.56033	0
s__Bacteroides_fluxus	0	0	0	0	0	0	0	0	0	0	0	0	0	0	0	0	0	0	0	0	0	0	0	0	0	0	0	0	0	0	0	0	0	0	0	0	0	0	0	0	0	0	0	0	0	0	0	0	0
s__Bacteroides_fragilis	0	0	0	0	0	0	0	2.64756	0.145846	0	0	0	0.112136	0	0	1.50515	0	0	0	0.0294573	0	0	0	3.12236	1.28148	0.132462	0.0117996	0	1.04285	0.511237	6.21473	0.003579	20.1702	1.20593	0.118226	0.00558434	0.0224021	0.345007	0	0.00180112	0.0179719	0.157724	0	0.00978363	4.8718	0.228183	0.0342182	0.262966	0.14674
s__Bacteroides_intestinalis	0	0	0	0	0	0	0	0	0	0	0	0	0	0	0	0.1899	0	0	0	0	0	0.00307873	0	0	2.66118	0.000751987	0.211344	0.286115	0	0	0.0360497	0.0012822	0	0.199276	0.036004	0.0511182	0.0382446	0.00184017	0.0492244	0.552729	2.57938	0.14898	0	0	0	0.24819	0	0.206508	0
s__Bacteroides_massiliensis	0	0	0	0	0	0	0	0	0	0	0	0	0	0	0	0	0	0	0	0	0	0	0	0.0655752	0	0.00162743	0.348708	11.8093	0.00139119	0.0138311	0.0179486	3.8636	0.00749205	1.1413	6.20994	12.8371	1.12239	0.00409718	0.488611	6.70577	0.00190016	0.00483316	0	0.0731513	0.0234536	5.74153	0.0104547	0.00539348	6.71445
s__Bacteroides_nordii	0	0	0	0	0	0	0	0.0428578	0	0	0	0	0	0	0	0.0198284	0	0	0	0	0	0	0	0	0.280976	0	0.0173164	0.0251344	0	0	0	0	0	0	0.0152609	0.0142661	0.00275825	0.0287616	0.0828008	0	0.144508	0	0	0	0	0	0.000192294	0	0.0030834
s__Bacteroides_oleiciplenus	0	0	0	0	0	0	0	0	0	0	0	0	0	0	0	0	0	0	0	0	0	0	0	0	0.00668705	0	0.113258	0.0112668	0	0	0	0	0	0	0	0	0.000985088	0.00539851	0	0	0	0	0	0	0	0	0	0.0020081	0.426715
s__Bacteroides_ovatus	0.0213304	0	0	0	0.025485	0	0.0530143	0.252846	0.0689904	0	0.0155856	0	0	0.00813947	0.0738321	0.598006	0.0658254	0.00894166	0.00135379	0.0168712	0.188951	0.16287	0.0012163	1.6871	0.897997	0.00482619	0.710643	1.0311	1.24604	1.29937	0.690096	0.0903224	0.169627	4.21701	0.176452	0.24267	2.0767	5.05378	0.180906	0.219095	0.621638	0.219156	0	0.0373901	0.222016	0.265101	0.347961	0.0334122	24.2249
s__Bacteroides_plebeius	2.62576	0.00693592	0	0	0.112085	0.107756	0.00135471	1.01001	0.213602	0	0	0	0	0	0.311442	0	0	0.0356406	0	0	0	0	0	0	0	0	0.621232	0	3.75417	0	2.64878	3.34411	0	0	0	0.00477043	0	0	3.20525	27.2576	0	0	0.0190945	1.31104	0	0.00423467	0.00481747	0.00483626	0
s__Bacteroides_salyersiae	0	0	0	0	0	0	0	0	0	0	0	0	0	0	0	0	0	0	0	0	0	0	0	0.0040365	0.000217112	0	0.00522202	2.67283	0	0.0110447	0.146628	0	0	0	0	3.21574	0.349521	0	0.512349	0.148709	0.093267	0.0772352	0	0	0.20175	0.488222	0.308085	0.826106	0
s__Bacteroides_sp_1_1_6	0	0	0	0	0	0	0	0	0	0	0	0	0	0	0	0	0	0	0	0	0	0	0	0	0	0	0	0	0	0	0	0	0	0	0	0	0	0	0	0	0	0	0	0	0	0	0	0	0
s__Bacteroides_sp_2_1_22	0	0	0	0	0	0	0	0	0	0	0	0	0	0	0	0	0	0	0	0	0	0	0	0	0	0	0	0.103853	0	0	0	0	0	0	0	0	0	0	0	0	0	0	0	0	0	0	0	0	0
s__Bacteroides_sp_2_1_56FAA	0	0	0	0	0	0	0	0	0	0	0	0	0	0	0	0	0	0	0	0	0	0	0	0	0	0	0	0	0	0	0	0	0	0	0	0	0	0	0	0	0	0	0	0	0	0	0	0	0
s__Bacteroides_sp_3_1_19	0	0	0	0	0	0	0	0	0	0	0	0	0	0	0	0	0	0	0	0	0	0	0	0	0	0	0	0	0	0	0	0	0	0	0	0	0	0	0	0	0	0	0	0.150674	0	0	0	0	0
s__Bacteroides_sp_3_1_40A	0	0	0	0	0	0	0	0	0	0	0	0	0	0	0	0	0	0	0	0	0	0	0	0	0	0	0	0	0	0	0	0	0	0	0	0	0	0	0	0	0	0	0	0	0	0	0	0	0
s__Bacteroides_sp_4_3_47FAA	0	0	0	0	0	0	0	0	0	0	0	0	0	0	0	0	0	0	0	0	0	0	0	0	0	0	0	0	0	0	0	0	0	0	0	0	0	0	20.2184	0	0	0	0	0	0	0	0	21.0346	0
s__Bacteroides_sp_D2	0	0	0	0	0	0	0	0	0	0	0	0	0	0	0	0	0	0	0	0	0	0	0	0	0	0	0	0	0	0	0	0	0	0	0	0	0	0	0	0	0	0	0	0	0	0	0	0	0
s__Bacteroides_stercoris	0.194971	0.000594811	0	0	0	0	0.0284715	0.192364	0	0	0	0	0	0.00952244	0	0.00102035	0.0433642	0.00135543	0	0	0	0	0	6.80546	0	0	1.22677	21.5251	13.2863	0.0852179	0.650572	0.477769	0	3.21418	0.0521134	4.5211	5.55869	9.88899	0.159219	1.73552	0.00613571	0.377443	0.00451075	0.163789	27.7186	3.20706	0.764662	11.1697	0.0123563
s__Bacteroides_thetaiotaomicron	0.0113218	0	0	0	0	0	0.0138406	0.0202455	0.000176393	0	0	0	0	0	0.0291295	0.205363	0	0.00213297	0.0410413	0.00395133	0.0776108	0.0912111	0	0.182276	6.6566	0.00139174	2.05562	2.18222	1.34965	0.541857	0.726048	0.0893189	18.0683	0.997925	0.238225	5.41241	0.00381287	0.716548	0.172764	0.255636	1.26551	0.0628417	0	0.0220158	1.47668	0.195691	0.536318	0.00427904	1.68781
s__Bacteroides_uniformis	0.105889	0	0	0	0	0	0.039614	2.51344	0.0253487	0	0	0	0	0	0.0270503	1.93466	0	0	0	0.0686369	0.00330521	0.258431	0	0.0684569	14.73	2.34124	0.713	8.10991	18.8205	5.36291	3.58568	0.0584013	0.0461502	0.862357	1.6272	6.62932	10.771	0.593562	0.52682	0.137037	1.19849	0.275808	0.0067083	0.0961129	0.607422	9.45954	0.644842	2.96339	12.9294
s__Bacteroides_vulgatus	0.143361	0.0330651	0	0	0.239676	0.047355	0.0117634	2.93544	0.00908943	0	0.0684325	0	0	0.000971247	0.0908503	1.87903	0.0109979	0.000252174	0.15249	0.0423557	0	0.113529	0	0.250529	1.97112	3.98963	0.964836	9.8758	7.81795	0.0590397	0.0145724	0.202052	0.0214305	1.07218	3.94236	2.87167	0.90883	12.1151	1.6205	1.55442	0.119583	2.28929	0.0115029	0.120703	4.58544	1.32325	1.60575	5.33153	0.00965979
s__Bacteroides_xylanisolvens	0	0	0	0	0.00638403	0.0437407	0.0102394	0.080612	0	0	0	0	0	0.00455008	0.140668	0.0454422	0.00305553	0.0359978	0.0676999	0.0271641	0.0161257	0.699578	0	0.00422044	0.251481	0.180208	0.00851083	0.963081	0.33416	0.827757	0.240847	0.0414094	10.6261	0.027589	0.295048	0.0981668	0.300823	0.179371	0.0114107	0.0804905	0.000668771	0.020064	0	0.0365704	0.390094	0.0212276	0	0.0151922	2.08723
s__Bacteroidales_bacterium_ph8	0.014711	0	0	0	0.0354384	0	0.912172	0	0.00535405	0	0.0258855	0	0	0.0284723	0.644009	0.20024	0.00698118	0	0.0983079	0.00127046	0	0	0	0	0	0	0.197859	0.765544	0	0.00780398	1.03866	0	0	0	0.033165	0.349123	1.31392	0.0400669	0.339542	0.0460251	0	0.193857	0	0.140533	0	0.0717315	0.0130557	0.235242	0
s__Barnesiella_intestinihominis	0.115771	0	0	0.00047726	0.053567	0	0	7.33882	0.0300595	0	0	0	0	0.0144103	0.0498071	0.0410978	0	0	0	0.0218454	0	2.35056	0	0.00070511	0	0	0.28292	0	0	0.630972	0	0	0	0	0	2.23887	1.31109	2.81666	0.0459345	0.153634	2.22275	0	0	0.185301	0	0	0	0.177785	0
s__Butyricimonas_synergistica	0	0	0	0	0	0	0	0	0	0	0	0	0	0	0	0	0	0	0	0	0	0	0	0	0	0	0	0.000213184	0	0	0	0	0	0	0	0.000192174	0	0	0	0	0	0	0	0	0	0	0	0	0
s__Coprobacter_fastidiosus	0	0	0	0	0	0	0	0	0	0	0	0	0	0	0	0	0	0	0	0	0	0	0	0	0	0	0.15778	0	0	0.00198885	0.0811173	0.000635523	0.0935186	0	0	0	0.121699	0	0.000374805	0.0560381	0	0	0	0	0	0	0.200046	0.0261578	0.112402
s__Dysgonomonas_gadei	0	0	0	0	0	0	0	0	0	0	0	0	0	0	0	0	0	0	0	0	0	0	0	0	0	0	0	0	0	0	0	0	0	0	0	0	0	0	0	0	0	0	0	0	0	0	0	0	0
s__Dysgonomonas_mossii	0	0	0	0	0	0	0	0	0	0	0	0	0	0	0	0	0	0	0	0	0	0	0	0	0	0	0	0	0	0	0	0	0	0	0	0	0	0	0	0	0	0	0	0	0	0	0	0	0
s__Odoribacter_splanchnicus	0.0875775	0	0	0	0	0	0	0.347005	0	0	0	0	0	0	0	0.501736	0	0	0	0	0	1.45495	0	0	0.865865	0	0.558874	1.07637	0	0	0.294018	0	0	0	0	0.376932	0.281144	0.427245	0.427695	0.248605	0.708536	0.180798	0	0.217005	0	0	0	0.591643	0
s__Parabacteroides_distasonis	0.0209491	0	0	0.0097296	0	0	0.0710659	0.00140535	0	0	0	0	0	0	0	0.0110976	0	0	0.0230858	0.0301356	0.00346944	0.117739	0.00348887	0.028654	6.55757	0.000650974	0.638548	1.45978	0.0499354	0.154232	0.0678628	1.84498	0	0	0.405181	1.31073	2.60895	0.00835702	1.32993	0.146053	0.642636	0.572847	0	0.0198405	3.74971	0.101958	0.0276802	0.00129317	0.0246103
s__Parabacteroides_goldsteinii	0	0	0	0	0	0	0	0	0	0	0	0	0	0	0	0	0	0	0	0	0	0	0	0	0	0	1.2049	0.0915413	0.0192975	0	0	0	0	0	0	0.00917912	0.219663	0	0.0691516	0.00480297	0	0	0	0	0	0.0122154	0	0.0662462	0
s__Parabacteroides_johnsonii	0	0	0	0	0	0	0	0	0	0	0	0	0	0	0	0	0	0	0	0	0	0	0	0.177228	0	0	0.000931241	0	0	0	0	0	0	0	0	0	0.0140346	0	0.0304946	0.00196393	0	0.00198202	0	0	0	0	0	0.30377	0
s__Parabacteroides_merdae	0.0240947	0	0	0.056078	0	0	0.394176	1.87927	0	0	0	0	0	0.00133019	0.396648	0	0.0136892	0.0204261	0	0.00528639	0.0794687	1.24028	0.00131233	0.0159927	0	0	0.560347	1.57804	1.43081	0.593103	3.79279	0.30358	0	0	0.535198	1.11595	1.80529	1.53335	0.3739	0.378804	4.84542	0.497975	0	0.0900178	2.23304	0.000434325	0.437104	0.618147	0.431471
s__Parabacteroides_sp_D13	0	0	0	0	0	0	0	0	0	0	0	0	0	0	0	0	0	0	0	0	0	0	0	0	0	0	0	0	0	0	0	0	0	0	0	0	0	0	0	0	0	0	0	0	0	0	0	0	0
s__Porphyromonas_asaccharolytica	0	0	0	0	0	0	0	0	0	0	0	0.000675364	0	0	0	0	0.000374353	0	0	0	0	0	0	0	0	0	0	0	0	0	0.00347428	0	0	0	0	0	0	0	0.00367518	0	0	0	0	0	0	0	0	0	0
s__Porphyromonas_bennonis	0	0	0	0	0	0	0	0	0	0	0	0	0	0	0	0	0	0	0	0	0	0	0	0	0	0	0	0	0	0	0	0	0	0	0	0	0	0	0	0	0	0	0	0	0	0	0	0	0
s__Porphyromonas_endodontalis	0	0	0	0	0	0	0	0	0	0	0	0	0	0	0	0	0	0	0	0	0	0	0	0	0	0	0	0	0	0	0	0	0	0	0	0	0	0	0	0	0	0	0	0	0	0	0	0	0
s__Porphyromonas_gingivalis	0	0	0	0	0	0	0	0	0	0	0	0	0	0	0	0	0	0	0	0	0	0	0	0	0	0	0	0	0	0	0	0	0	0	0	0	0	0	0	0	0	0	0	0	0	0	0	0	0
s__Porphyromonas_somerae	0	0	0	0	0	0	0	0	0	0	0	0	0	0	0	0	0	0	0	0	0	0	0	0	0	0	0	0	0	0	0	0	0	0	0	0	0	0	0	0	0	0	0	0	0	0	0	0	0
s__Porphyromonas_uenonis	0	0	0	0	0	0	0	0	0	0	0	0	0	0	0	0	0	0	0	0	0	0	0	0	0	0	0	0	0	0	0	0	0	0	0	0	0	0	0	0	0	0	0	0	0	0	0	0	0
s__Alloprevotella_tannerae	0	0	0	0	0	0	0	0	0	0	0	0	0	0	0	0	0	0	0	0	0	0	0	0	0	0	0	0	0	0	0	0	0	0	0	0	0	0	0	0	0	0	0	0	0	0	0	0	0
s__Paraprevotella_clara	0	0	0	0	0.0533111	0	0.000541884	0	0.00276003	0	0.0163064	0	0	0	0.0346809	0	0.00192235	0	0	0.0191107	0	0.0374494	0	0	0	0	0.0980632	0.782279	0	0	0	0.038176	0	0	0.280287	0.793022	0.320014	0	0.513192	0.28073	0	0	0	0.0142814	0	0	0	0.858993	0
s__Paraprevotella_xylaniphila	0	0	0	0	0	0	0	0	0	0	0	0	0	0	0.000873261	0	0	0	0	0	0	0.000514804	0	0	0	0	0.00523381	0.118488	0	0	0	0.00298808	0	0	0.00470989	0.138953	0.00716217	0	0.00261323	0.00506754	0	0	0	0	0	0	0	0.00312254	0
s__Prevotella_amnii	0	0	0	0	0	0	0	0	0	0	0	0	0	0	0	0	0	0	0	0	0	0	0	0	0	0	0	0	0	0	0	0	0	0	0	0	0	0	0	0	0	0	0	0	0	0	0	0	0
s__Prevotella_bivia	0	0	0	0	0	0	0	0	0	0	0	0	0	0	0	0	0	0	0	0	0	0	0	0	0	0	0	0	0	0	0.103052	0	0	0	0	0	0	0	0	0	0	0	0	0	0	0	0	0	0
s__Prevotella_buccae	0	0	0	0	0	0	0	0	0	0	0	0	0	0	0	0	0	0	0	0	0	0	0	0	0	0	0	0	0	0	0	0	0	0	0	0	0	0	0	0	0	0	0.0222804	0	0	0	0	0	0
s__Prevotella_buccalis	0	0	0	0	0	0	0	0	0	0	0	0	0	0	0	0	0	0	0	0	0	0	0	0	0	0	0	0	0	0	0	0	0	0	0	0	0	0	0	0	0	0	0	0	0	0	0	0	0
s__Prevotella_copri	0.0161937	56.0199	74.0803	27.6451	1.27064	47.9677	22.5236	6.37069	35.9654	37.4843	35.5714	8.68459	46.2866	32.7532	35.3795	0.0495341	14.9992	44.5368	72.5055	70.6509	57.6464	33.7615	23.7177	0.0171985	0.00292016	0.0245238	1.15177	0.0536478	0.0307854	0	0	52.4539	0	11.7474	0	0.0671364	0.0471683	0.00881452	12.1333	0.0913481	0.10125	63.5969	0.0859777	27.7292	0	0.0636965	41.7172	0	0.013642
s__Prevotella_denticola	0	0	0	0	0	0	0	0	0	0	0	0	0	0	0	0	0	0	0	0	0	0	0	0	0	0	0	0	0	0	0	0	0	0	0	0	0	0	0	0	0	0	0	0	0	0	0	0	0
s__Prevotella_disiens	0	0	0	0	0	0	0	0	0	0	0	0	0	0	0	0	0	0	0	0	0	0	0	0	0	0	0	0	0	0	0.130454	0	0	0.11348	0	0	0	0	0	0	0	0	0	0	0	0	0	0	0
s__Prevotella_histicola	0	0	0	0	0	0	0	0	0	0	0	0	0	0	0	0	0	0	0	0	0	0	0	0	0	0	0	0	0	0	0	0	0	0	0	0	0	0	0	0	0	0	0	0	0	0	0	0	0
s__Prevotella_melaninogenica	0	0	0	0	0	0	0	0	0	0	0	0	0	0	0	0	0	0	0	0	0	0	0	0	0	0	0	0	0	0	0	0	0	0	0	0	0	0	0	0	0	0	0	0	0	0	0	0	0
s__Prevotella_multisaccharivorax	0	0	0	0	0	0	0	0	0	0	0	0	0	0	0	0	0	0	0	0	0	0	0	0	0	0	0	0	0	0	0	0	0	0	0	0	0	0	0	0	0	0	0	0	0	0	0	0	0
s__Prevotella_nigrescens	0	0	0	0	0	0	0	0	0	0	0	0	0	0	0	0	0	0	0	0	0	0	0	0	0	0	0	0	0	0	0	0	0	0	0	0	0	0	0	0	0	0	0	0	0	0	0	0	0
s__Prevotella_oralis	0	0	0	0	0	0	0	0	0	0	0	0	0	0	0	0	0	0	0	0	0	0	0	0	0	0	0	0	0	0	0	0	0	0	0	0	0	0	0	0	0	0	0	0	0	0	0	0	0
s__Prevotella_stercorea	0.00339973	0.967237	2.32444	0.0618052	0.438131	0	0.00662679	0	1.01144	0.032174	5.67671	0.344363	3.72911	0.0813208	5.44521	1.25045	0.880873	0.0545011	0.0633637	0	0.0519287	0	0.293086	0	0	0.00172845	0.00945386	0	0	0	0	0.00321107	0	0	0	0.00544869	0	0	0	0	0	0.00132488	0	0.00966804	0	0	4.90965	0	0
s__Prevotella_timonensis	0	0	0	0	0	0	0	0	0	0	0	0	0	0	0	0	0	0	0	0	0	0	0	0	0	0	0	0	0	0	0	0	0	0	0	0	0	0	0	0	0	0	0	0	0	0	0	0	0
s__Alistipes_finegoldii	0.053326	0	0	0	0	0	0.0341161	0.00320166	0	0	0.094412	0	0	0.00917406	0.0331839	0	0	0	0.00200524	0	0	0.328556	0	0	0	0	0.5783	0.278259	0.725096	0.0245326	0	0.00102576	0	0	0.0113233	0	0.00492544	0.0543105	0.187517	0.0832176	0.95665	0.0254377	0	0	0	0.00153371	0.0382968	0.10584	0
s__Alistipes_indistinctus	0	0	0	0	0	0	0	0.0120881	0	0	0	0	0	0	0	0.0250037	0.0160365	0	0.0845256	0	0	0	0	0	0.82495	0	0.411443	0.055332	0	0	0.00683965	0.0048612	0	0.407261	0	0.000373043	0.0164336	0	0	0	1.84934	0.0584749	0	0	0	0	0	0.0037849	0
s__Alistipes_onderdonkii	0.0369628	0	0	0	0.00122819	0	0.031068	0	0.00816596	0	0	0	0	0	0	0.0457157	0.00369294	0	0	0.0372954	0.0106341	0.746788	0	0.00866569	0.00175861	0	1.25319	1.10492	0	0.00892461	0.791591	0.00561936	0.000477136	0.279392	0.441196	0.114581	0.957644	0.41049	1.06285	0.0660104	0.747027	0.115381	0	0.00363602	0	0.00735638	0.262097	0.299901	0.00320855
s__Alistipes_putredinis	0.735422	0	0	0.00148601	0	0	0	2.11955	0	0	0	0	0	0	0.00529155	0.978711	0	0	0.0033794	0.00627691	0	18.0315	0.0240273	0.0225022	0	0	9.79715	0	0	0.501797	1.77328	0.521586	0	0	0.564121	5.87197	4.70509	1.50809	3.98878	0.872534	2.73942	0.00268156	0	0.114682	0.126701	0.163428	0	3.76763	0.00124018
s__Alistipes_senegalensis	0	0	0	0.0057922	0.0579552	0	0	0.015406	0	0	0.00570358	0	0	0	0.0464284	0.0169251	0	0	0.0139655	0.0115633	0	0.151181	0	0	0	0	0.0618155	0.00105526	0	0	0.212791	0	0	0	0	0.0722686	0.0392181	0.00336517	0.0624363	0	0.00225047	0.00470598	0	0.0085436	0	0	0	0.0164538	0
s__Alistipes_shahii	0.0413687	0	0	0.00672503	0.455403	0	0.273166	0.203025	0.00778205	0	0.0582267	0	0	0.0342892	0.0267384	0.128195	0.0305958	0	0.00115022	0.0371124	0.00561474	3.90524	0.016132	0	0	0	1.67673	1.04378	1.74021	0.206053	0.141846	0.0723047	0	0	0.0263667	0.88115	1.10436	0.126443	1.40925	0.223674	1.09587	0.191631	0	0.467439	0	0.260921	0.00142702	0.704275	0.0686311
s__Alistipes_sp_AP11	0	0	0	0	0	0	0	0	0	0	0	0	0	0	0	0	0	0	0	0	0	0	0	0	0	0	2.20847	0.293448	0	0	0.539232	0	0	0	0	0	0	0	0.217939	0	0	0	0	0	0	0	0	0	0
s__candidate_division_TM7_single_cell_isolate_TM7b	0	0	0	0	0	0	0	0	0	0	0	0	0	0	0	0	0	0	0	0	0	0	0	0.0260175	0	0	0	0	0	0	0	0	0	0	0	0	0	0	0	0	0	0	0	0	0	0	0	0	0
s__candidate_division_TM7_single_cell_isolate_TM7c	0	0	0	0	0	0	0	0	0	0	0	0	0	0	0	0	0	0	0	0	0	0	0	0.0310044	0	0	0	0	0	0	0	0	0	0	0	0	0	0	0	0	0	0	0	0	0	0.00394964	0	0	0
s__Bacillus_cereus_thuringiensis	0	0	0	0	0	0	0	0	0	0	0	0	0	0	0	0	0	0	0	0	0	0	0	0	0	0	0	0	0	0	0	0	0	0	0	0	0	0	0	0	0	0	0	0	0	0	0	0	0
s__Bacillus_clausii	0	0	0	0	0	0	0	0	0	0	0	0	0	0	0	0	0	0	0	0	0	0	0	0	0	0	0	0	0	0	0	0	0	0	0	0	0	0	0	0	0	0	0	0	0	0	0	0	0
s__Bacillus_coagulans	0	0	0	0	0	0	0	0	0	0	0	0	0	0	0	0	0	0	0	0	0	0	0	0	0	0	0	0	0	0	0	0	0	0	0	0	0	0	0	0	0	0	0	0	0	0	0	0	0
s__Bacillus_megaterium	0	0	0	0	0	0	0	0	0	0	0	0	0	0	0	0	0	0	0	0	0	0	0	0	0	0	0	0	0	0	0	0	0	0	0	0	0	0	0	0	0	0	0	0	0	0	0	0	0
s__Bacillus_nealsonii	0	0	0	0	0	0	0	0	0	0	0	0	0	0	0	0	0	0	0	0	0	0	0	0	0	0	0	0	0	0	0	0	0	0	0	0	0	0	0	0	0	0	0	0	0	0	0	0	0
s__Bacillus_pumilus	0	0	0	0	0	0	0	0	0	0	0	0	0	0	0	0	0	0	0	0	0	0	0	0	0	0	0	0	0	0	0	0	0	0	0	0	0	0	0	0	0	0	0	0	0	0	0	0	0
s__Bacillus_subtilis	0	0	0	0	0	0	0	0	0	0	0	0	0	0	0	0	0	0	0	0	0	0	0	0	0	0	0	0	0	0	0	0	0	0	0	0	0	0	0	0	0	0	0	0	0	0	0	0	0
s__Bacillus_toyonensis	0	0	0	0	0	0	0	0	0	0	0	0	0	0	0	0	0	0	0	0	0	0	0	0	0	0	0	0	0	0	0	0	0	0	0	0	0	0	0	0	0	0	0	0	0	0	0	0	0
s__Geobacillus_kaustophilus	0	0	0	0	0	0	0	0	0	0	0	0	0	0	0	0	0	0	0	0	0	0	0	0	0	0	0	0	0	0	0	0	0	0	0	0	0	0	0	0	0	0	0	0	0	0	0	0	0
s__Gemella_haemolysans	0	0	0	0	0	0	0	0	0	0	0	0	0	0	0	0	0	0	0	0	0	0	0	0.00554891	0	0.0224474	0	0	0	0	0	0	0	0	0	0	0	0	0	0.00264571	0	0	0	0	0.00218672	0	0	0	0
s__Gemella_morbillorum	0	0	0	0	0	0	0	0	0	0	0	0	0	0	0	0	0	0	0	0	0	0	0	0.0461489	0	0.00211005	0	0	0	0	0	0	0	0.00302921	0	0	0	0	0	0	0	0	0	0	0	0.00390892	0	0	0
s__Gemella_sanguinis	0	0	0	0	0	0	0	0	0	0	0	0	0	0	0	0	0	0	0	0	0	0	0	0.00167591	0	0.0134796	0	0	0	0	0	0	0	0	0.0137163	0	0	0	0	0	0	0	0	0	0	0.0391571	0	0	0
s__Macrococcus_caseolyticus	0	0	0	0	0	0	0	0	0	0	0	0	0	0	0	0	0	0	0	0	0	0	0	0	0	0	0	0	0	0	0	0	0	0	0	0	0	0	0	0	0	0	0	0	0	0	0	0	0
s__Staphylococcus_aureus	0	0	0	0	0	0	0	0	0	0	0	0	0	0	0	0	0	0	0	0	0	0	0	0	0	0	0	0	0	0	0	0	0	0	0	0	0	0	0	0	0	0	0	0	0	0	0	0	0
s__Staphylococcus_carnosus	0	0	0	0	0	0	0	0	0	0	0	0	0	0	0	0	0	0	0	0	0	0	0	0	0	0	0	0	0	0	0	0	0	0	0	0	0	0	0	0	0	0	0	0	0	0	0	0	0
s__Staphylococcus_equorum	0	0	0	0	0	0	0	0	0	0	0	0	0	0	0	0	0	0	0	0	0	0	0	0	0	0	0	0	0	0	0	0	0	0	0	0	0	0	0	0	0	0.808506	0	0	0	0	0	0	0
s__Staphylococcus_saprophyticus	0	0	0	0	0	0	0	0	0	0	0	0	0	0	0	0	0	0	0	0	0	0	0	0	0	0	0	0	0	0	0	0	0	0	0	0	0	0	0	0	0	0	0	0	0	0	0	0	0
s__Abiotrophia_defectiva	0	0	0	0	0	0	0	0	0	0	0	0	0	0	0	0	0	0	0	0	0	0	0	0	0	0	0	0	0	0	0	0	0	0	0	0	0	0	0	0	0	0	0	0	0	0	0	0	0
s__Aerococcus_viridans	0	0	0	0	0	0	0	0	0	0	0	0	0	0	0	0	0	0	0	0	0	0	0	0	0	0	0	0	0	0	0	0	0	0	0	0	0	0	0	0	0	0	0	0	0	0	0	0	0
s__Carnobacterium_maltaromaticum	0	0	0	0	0	0	0	0	0	0	0	0	0	0	0	0	0	0	0	0	0	0	0	0	0	0	0	0	0	0	0	0	0	0	0	0	0	0	0	0	0	0	0	0	0	0	0	0	0
s__Granulicatella_adiacens	0	0	0	0	0	0	0	0	0	0	0	0	0	0	0	0	0	0	0	0	0	0	0	0.0113328	0.000825026	0.00885549	0	0	0	0	0	0	0	0.00188274	0	0	0	0	0	0	0	0	0	0	0	0.00241593	0	0.000473112	0
s__Granulicatella_elegans	0	0	0	0	0	0	0	0	0	0	0	0	0	0	0	0	0	0	0	0	0	0	0	0	0	0	0	0	0	0	0	0	0	0	0	0	0	0	0	0	0	0	0	0	0	0	0	0.00559324	0
s__Enterococcus_asini	0	0	0	0	0	0	0	0	0	0	0	0	0	0	0	0	0	0	0	0	0	0	0	0	0	0	0	0	0	0	0	0	0	0	0	0	0	0	0	0	0	0	0	0	0	0	0	0	0
s__Enterococcus_avium	0	0	0	0	0	0	0	0	0	0	0	0	0	0	0	0	0	0	0	0	0	0	0	0	0	0	0	0	0	0	0	0	0	0	0	0	0	0	0	0	0	0	0	0	0	0	0	0	0
s__Enterococcus_casseliflavus	0	0	0	0	0	0	0	0	0	0	0	0	0	0	0	0	0	0	0	0	0	0	0	0	0	0	0	0	0	0	0	0	0	0	0	0	0	0	0	0	0	0	0.0179904	0.0226779	0	0	0	0	0
s__Enterococcus_cecorum	0	0	0	0	0	0	0	0	0	0	0	0	0	0	0	0	0	0	0	0	0	0	0	0	0	0	0	0	0	0	0	0	0	0	0	0	0	0	0	0	0	0	0	0	0	0	0	0	0
s__Enterococcus_durans	0	0	0	0	0	0	0	0	0	0	0	0	0	0	0	0	0	0	0	0	0	0	0	0	0	0	0	0	0	0	0	0	0	0	0	0	0	0	0	0	0	0	0	0	0	0	0	0	0
s__Enterococcus_faecalis	0	0	0	0	0	0	0	0	0	0	0	0	0	0	0	0	0	0	0	0	0	0	0	0	0	0.00466905	0	0	0	0	0.00307131	0	0	0	0	0	0	0	0.00271734	0	0	0	0	0.0218161	0	0	0	0	0
s__Enterococcus_faecium	0.303211	0	0	0	0	0	0	0	0	0	0	0	0	0	0.00137227	0	0	0	0.432298	0	0	0	0	0	0	0	0	0	0	0	0.00142674	0.00575316	0	0	0	0	0.0146372	0	0	0	0	0	0	0.0116437	0	0	0	0	0
s__Enterococcus_gallinarum	0	0	0	0	0	0	0	0	0	0	0	0	0	0	0	0	0	0	0	0	0	0	0	0	0	0	0	0	0	0	0	0	0	0	0	0	0	0	0	0	0	0	0.0316804	0	0	0	0	0	0
s__Enterococcus_hirae	0	0	0	0	0	0	0	0	0	0	0	0	0	0	0	0	0	0	0	0	0	0	0	0	0	0	0	0	0	0	0	0	0	0	0	0	0	0	0	0	0	0	0	3.8307	0	0	0	0	0
s__Enterococcus_italicus	0	0	0	0	0	0	0	0	0	0	0	0	0	0	0	0	0	0	0	0	0	0	0	0	0	0	0	0	0	0	0	0	0	0	0	0	0	0	0	0	0	0	0	0	0	0	0	0	0
s__Enterococcus_mundtii	0	0	0	0	0	0	0	0	0	0	0	0	0	0	0	0	0	0	0	0	0	0	0	0	0	0	0	0	0	0	0	0	0	0	0	0	0	0	0	0	0	0	0	0	0	0	0	0	0
s__Enterococcus_raffinosus	0	0	0	0	0	0	0	0	0	0	0	0	0	0	0	0	0	0	0	0	0	0	0	0	0	0	0	0	0	0	0	0	0	0	0	0	0	0	0	0	0	0	0	0	0	0	0	0	0
s__Enterococcus_saccharolyticus	0	0	0	0	0	0	0	0	0	0	0	0	0	0	0	0	0	0	0	0	0	0	0	0	0	0	0	0	0	0	0	0	0	0	0	0	0	0	0	0	0	0	0	0	0	0	0	0	0
s__Enterococcus_sulfureus	0	0	0	0	0	0	0	0	0	0	0	0	0	0	0	0	0	0	0	0	0	0	0	0	0	0	0	0	0	0	0	0	0	0	0	0	0	0	0	0	0	0	0	0	0	0	0	0	0
s__Lactobacillus_acidophilus	0	0	0	0	0	0	0	0	0	0	0	0	0	0	0	0	0	0	0	0	0	0	0	0.00456788	0.000586203	0	0	0	0	0	0	0	0	0	0	0	0	0	0	0	0	0	0	0	0	0	0	0	0
s__Lactobacillus_amylovorus	0	0	0	0	0	0	0	0	0	0	0	0	0	0	0	0	0	0	0	0	0	0	0	0	0	0	0	0	0	0	0	0	0	0	0	0	0	0.0169275	0	0	0.00452216	0	0	0	0	0	0	0	0
s__Lactobacillus_animalis	0	0	0	0	0	0	0	0	0	0	0	0	0	0	0	0	0	0	0	0	0	0	0	0	0	0	0	0	0	0	0	0	0	0	0	0	0	0	0	0	0	0	0	0	0	0	0	0	0
s__Lactobacillus_brevis	0	0	0	0	0	0	0	0	0	0	0	0	0	0	0	0	0	0	0	0	0.00407505	0	0.179842	0	0	0	0	0	0	0	0	0	0	0	0	0	0	0	0	0	0	0	0	0	0	0	0	0	0
s__Lactobacillus_casei_paracasei	0	0	0	0	0	0	0	0	0	0	0	0	0	0	0	0	0	0	0	0	0	0	0	0	0	0	0	0	0	0	0	0	0	0	0	0	0	0	0	0	0	0	0	0	0	0	0	0	0
s__Lactobacillus_crispatus	0	0	0	0	0	0	0	0	0	0	0	0	0	0	0	0.00315571	0	0	0	0	0	0	0	0	0	0	0	0	0	0	0	0	0	0	0	0	0	0.00213501	0	0	0	0	0	0.0251159	0	0	0	0	0
s__Lactobacillus_curvatus	0	0	0	0	0	0	0	0	0	0	0	0	0	0	0	0	0	0	0	0	0	0	0	0	0	0	0	0	0	0	0	0	0	0	0	0	0	0	0	0	0	0	0	0	0	0	0	0	0
s__Lactobacillus_delbrueckii	0	0	0.148228	0	0	0	0.123177	0	0	0	0.104137	0.108973	0	0.0612836	0.356374	0.0421497	0.236986	0.00528514	0	0	0	0	0	0	0	0	0	0	0	0	0	0	0	0	0	0	0	0	0	0	0	0	0	0	0	0	0	0	0.0246558
s__Lactobacillus_farciminis	0	0	0	0	0	0	0	0	0	0	0	0	0	0	0	0	0	0	0	0	0	0	0	0	0	0	0	0	0	0	0	0	0	0	0	0	0	0	0	0	0	0	0	0	0	0	0	0	0
s__Lactobacillus_fermentum	0	0	0	0	0.081035	0	0	0	0	0	0	0	0	0	0	0	0	0	0	0	0.0966516	0	0	0	0	0.0418644	0	0	0	0	0	0	0	0	0	0	0	0	0	0	0	0	0	0.937663	0	0	0	0	0
s__Lactobacillus_fructivorans	0	0	0	0	0	0	0	0	0	0	0	0	0	0	0	0	0	0	0	0	0	0	0	0	0	0	0	0	0	0	0	0	0	0	0	0	0	0	0	0	0	0	0	0	0	0	0	0	0
s__Lactobacillus_gasseri	0	0	0	0	0	0	0	0	0	0	0	0	0	0	0	0.00410242	0	0	0	0	0	0	0	0.000194161	0	0.144393	0	0	0	0	0	0	0	0	0	0	0	0	0	0	0	0	0	0.284545	0	0	0	0	0
s__Lactobacillus_helveticus	0	0	0	0	0	0	0	0	0	0	0	0	0	0	0	0	0	0	0	0	0	0	0.0614553	0	0	0	0	0	0	0	0	0	0	0	0	0	0	0	0	0	0	0	0	0	0	0	0	0	0
s__Lactobacillus_iners	0	0	0	0	0	0	0	0	0	0	0	0	0	0	0	0	0	0	0	0	0	0	0	0	0	0	0	0	0	0	0	0	0	0	0	0	0	0	0	0	0	0	0	0	0	0	0	0	0
s__Lactobacillus_ingluviei	0	0	0	0	0	0	0	0	0	0	0	0	0	0	0	0	0	0	0	0	0	0	0	0	0	0	0	0	0	0	0	0	0	0	0	0	0	0	0	0	0	0	0	0	0	0	0	0	0
s__Lactobacillus_johnsonii	0	0	0	0	0	0	0.00284489	0	0	0	0	0	0	0	0	0	0	0	0	0	0	0	0	0	0	0	0	0	0	0	0	0	0	0	0	0	0	0	0	0	0	0	0	0	0	0	0	0	0
s__Lactobacillus_mucosae	0	0	0	0	0	0	0.132457	0	0	0	0.275078	0	0	0	0	0	0	0	0	0	0.0280429	0	0	0	0	0	0	0	0	0	0	0	0	0	0	0	0	0	0	0	0	0	0	0.047552	0	0	0	0	0.0116737
s__Lactobacillus_oris	0	0	0	0	0	0	0	0	0	0	0	0	0	0	0	0	0	0	0	0	0	0	0	0	0	0	0	0	0	0	0	0	0	0	0	0	0	0	0	0	0	0	0	0.377442	0	0	0	0	0
s__Lactobacillus_pentosus	0	0	0	0	0	0	0	0	0	0	0	0	0	0	0	0	0	0	0	0	0	0	0	0	0	0	0	0	0	0	0	0	0	0	0	0	0	0	0	0	0	0	0	0	0	0	0	0	0
s__Lactobacillus_plantarum	0	0	0	0	0	0	0	0	0	0	0	0	0	0	0	0	0	0	0	0	0	0	0.0115549	0	0	0	0	0	0	0	0	0	0	0	0	0	0	0	0.0308173	0	0	0	0	0	0	0	0	0	0
s__Lactobacillus_reuteri	0	0	0	0	0	0	0	0	0	0	0	0	0	0	0	0	0	0	0	0	0	0	0.189903	0	0	0	0	0	0	0	0	0	0	0	0	0	0	0	0	0	0	0	0	0	0	0	0	0	0
s__Lactobacillus_rhamnosus	0	0	0	0	0	0	0	0	0	0	0	0	0	0	0	0	0	0	0	0	0	0	0	0	0	0	0	0	0	0	0	0	0	0	0	0	0	0	0	0	0	0	0	0	0	0	0	0	0
s__Lactobacillus_rossiae	0	0	0	0	0	0	0	0	0	0	0	0	0	0	0	0	0	0	0	0	0	0	0	0	0	0	0	0	0	0	0	0	0	0	0	0	0	0	0	0	0	0	0	0	0	0	0	0	0
s__Lactobacillus_ruminis	16.6381	5.40336	0.292764	12.0151	1.973	0	6.6045	0.263286	13.8297	14.3136	2.01185	2.80762	7.04771	6.21896	0	0	6.8949	14.9025	9.24545	4.41315	2.56125	3.03381	10.8887	0	0	0	0	0	0	0	0	0	0	0	0	0	0	0	0	0	0	0	0	0	0	0	0	0	4.50987
s__Lactobacillus_saerimneri	0	0	0	0	0	0	0	0	0	0	0	0	0	0	0	0	0	0	0	0	0	0	0	0	0	0	0	0	0	0	0	0	0	0	0	0	0	0	0	0	0	0	0	0.0209439	0	0	0	0	0
s__Lactobacillus_sakei	0	0	0	0	0	0	0	0	0	0	0	0	0	0	0	0	0	0	0	0	0	0	0	0	0	0	0	0	0	0	0	0	0	0	0	0	0	0	0	0	0	0	0	0	0	0	0	0	0
s__Lactobacillus_salivarius	0	0	0.0802463	0	0	0	0	0	0.00144227	0	0	0	0	0	0	0	0	0	0	0	0.444088	0	0	0	0	0.120284	0	0	0	0	0	0	0	0	0	0	0	0.00799102	0.0112338	0	0	0	0	4.42706	0	0	0	0	0
s__Lactobacillus_sanfranciscensis	0	0	0	0	0	0	0	0	0	0	0	0	0	0	0	0	0	0	0	0	0	0	0	0	0	0	0	0	0	0	0.00379012	0	0	0	0	0.0125026	0	0	0	0	0	0	0	0	0	0	0	0	0
s__Lactobacillus_ultunensis	0	0	0	0	0	0	0	0	0	0	0	0	0	0	0	0	0	0	0	0	0	0	0	0	0	0	0	0	0	0	0	0	0	0	0	0	0	0	0	0	0	0	0	0.00494961	0	0	0	0	0
s__Lactobacillus_vaginalis	0	0	0	0	0	0	0	0	0	0	0	0	0	0	0	0	0	0	0	0	0	0	0	0	0	0.02559	0	0	0	0	0	0	0	0	0	0	0	0	0	0	0	0	0	0.419961	0	0	0	0	0
s__Pediococcus_acidilactici	0	0	0	0	0	0	0	0	0	0	0	0	0	0	0	0	0	0	0	0	0	0	0	0	0	0	0	0	0	0	0	0	0	0	0	0	0	0	0	0	0	0	0	0	0	0	0	0	0
s__Pediococcus_lolii	0	0	0	0	0	0	0	0	0	0	0	0	0	0	0	0	0	0	0	0	0	0	0	0	0	0	0	0	0	0	0	0	0	0	0	0	0	0	0	0	0	0	0	0	0	0	0	0	0
s__Pediococcus_pentosaceus	0	0	0	0	0	0	0	0	0	0	0	0	0	0	0	0	0	0	0	0	0	0	0	0	0	0	0	0	0	0	0	0	0	0	0	0	0	0	0	0	0	0	0	0	0	0	0	0	0
s__Leuconostoc_citreum	0	0	0	0	0	0	0	0	0	0	0	0	0	0	0	0	0	0	0	0	0	0	0	0	0	0	0	0	0	0	0	0	0	0	0	0	0	0	0.00995317	0	0	0	0	0	0	0	0	0	0
s__Leuconostoc_gasicomitatum	0	0	0	0	0	0	0	0	0	0	0	0	0	0	0	0	0	0	0	0	0	0	0	0	0	0	0	0	0	0	0	0	0	0	0	0	0	0	0	0	0	0	0	0	0	0	0	0	0
s__Leuconostoc_gelidum	0	0	0	0	0	0	0	0	0	0	0	0	0	0	0	0	0	0	0	0	0	0	0	0	0	0	0	0	0	0	0	0	0	0	0	0	0	0	0	0	0	0	0	0	0	0	0	0	0
s__Leuconostoc_lactis	0	0	0	0	0	0	0	0	0	0	0	0	0	0	0	0	0	0	0	0	0	0	0	0	0	0	0	0	0	0	0	0	0	0	0	0.0832903	0	0	0	0	0	0	0	0.0212487	0	0	0	0	0
s__Leuconostoc_mesenteroides	0	0	0	0	0	0	0	0	0	0	0	0	0	0	0	0	0	0	0	0	0	0	0	0	0	0	0	0	0	0	0	0	0	0	0	0	0	0	0	0.00221832	0	0	0	0.0115596	0	0	0	0	0
s__Leuconostoc_pseudomesenteroides	0	0	0	0	0	0	0	0	0	0	0	0	0	0	0	0	0	0	0	0	0	0	0	0	0	0	0	0	0	0	0	0	0	0	0	0	0	0	0	0	0	0	0	0	0	0.0366869	0	0	0
s__Weissella_cibaria	0.571578	0	0	0	0	0	0	0	0	0	0	0	0	0	0	0	0	0	0	0	0	0	0	0	0	0	0	0	0	0	0	0	0	0	0	0	0	0	0	0	0	0	0	0	0	0	0	0	0
s__Weissella_confusa	0.448955	0	0	0	0.00670387	0	0	0	0	0	0	0	0	0	0	0	0	0	0	0	0	0	0.00936766	0	0.00195401	0	0	0	0	0	0	0	0	0	0.00439445	0	0	0	0	0	0	0	0	0	0	0	0	0	0
s__Weissella_koreensis	0	0	0	0	0	0	0	0	0	0	0	0	0	0	0	0	0	0	0	0	0	0	0	0	0	0	0	0	0	0	0	0	0	0	0	0	0	0	0	0	0	0.00637003	0	0	0	0	0	0	0
s__Weissella_paramesenteroides	0	0	0	0	0	0	0	0	0	0	0	0	0	0	0	0	0	0	0	0	0	0	0	0	0	0	0	0	0	0	0	0	0	0	0	0	0	0	0	0	0	0	0	0	0	0	0	0	0
s__Lactococcus_garvieae	0.129539	0	0	0	0	0	0	0	0	0	0	0	0	0	0	0	0	0	0	0	0	0	0	0	0	0	0	0	0	0	0	0	0	0	0	0	0	0	0	0	0	0	0	0	0	0	0	0	0
s__Lactococcus_lactis	0	0	0	0	0	0	0	0	0	0	0	0	0	0	0	0	0	0	0	0	0	0	0	0	0	0	0	0	0	0	0	0	0	0	0	0	0.0130611	0	0.000853723	0	0	0	0	0	0	0	0	0	0
s__Lactococcus_raffinolactis	0	0	0	0	0	0	0	0	0	0	0	0	0	0	0	0	0	0	0	0	0	0	0	0	0	0	0	0	0	0	0	0	0	0	0	0	0	0	0	0	0	0	0	0	0	0	0	0	0
s__Streptococcus_agalactiae	0	0	0	0	0	0	0	0	0	0	0	0	0	0	0	0	0	0	0	0	0	0	0	0	0	0	0	0	0	0	0	0	0	0	0	0	0	0	0	0	0	0	0	0	0	0	0	0	0
s__Streptococcus_anginosus	0	0	0	0	0	0	0	0	0	0	0	0	0	0	0	0	0	0	0	0	0.159399	0	0	0.032527	0	0	0	0	0	0	0.0166526	0	0	0.0036603	0.00673308	0	0	0	0	0	0	0	0.00586713	0.161782	0	0.00479115	0	0	0
s__Streptococcus_australis	0	0.00234738	0	0.119282	0	0	0	0	0	0	0	0	0	0.00496181	0	0	0	0	0	0	0.0129129	0	0	0.00346423	0	0.188435	0	0.0866167	0.00502727	0	0	0.00159438	0	0	0.0139883	0.00881738	0	0	0.0301406	0.000885294	0.00382155	0	0	0	0.0284702	0.103546	0.00487819	0.0108711	0
s__Streptococcus_constellatus	0	0	0	0	0	0	0	0	0	0	0	0	0	0	0	0	0	0	0	0	0	0	0	0	0	0	0	0	0	0	0	0	0	0	0	0	0	0	0	0	0	0	0	0.000588489	0	0	0	0	0
s__Streptococcus_cristatus	0	0	0	0	0	0	0	0	0	0	0	0	0	0	0	0	0	0	0	0	0	0	0	0.0393839	0	0.00212128	0	0	0	0	0	0	0	0	0	0	0	0	0	0	0	0	0	0	0	0	0	0	0
s__Streptococcus_downei	0	0	0	0	0	0	0	0	0	0	0	0	0	0	0	0	0	0	0	0	0	0	0	0	0	0	0	0	0	0	0	0	0	0	0	0	0	0	0	0	0	0	0	0	0	0	0	0	0
s__Streptococcus_gallolyticus	0	0	0	0	0	0.0910034	0	0.041051	0	0	0	0	0	0	0.0023079	0	0	0.00251123	0	0	0	0	0	0	0	0	0	0	0	0	0	0	0	0	0	0	0	0	0	0	0	0	0.00234475	0	0	0	0	0	0
s__Streptococcus_gordonii	0	0	0	0	0	0	0	0	0	0	0	0	0	0	0	0	0	0	0	0	0.0118454	0	0	0.0294715	0	0.00235697	0	0	0	0	0	0	0	0	0	0	0	0	0	0	0	0	0	0.00478147	0	0.00187303	0	0	0
s__Streptococcus_infantarius	0	0	0	0	0	0	0	0	0	0	0	0	2.35926	0.0508427	0	0	0	0	0	0	0	0	0	0	0	0	0	0	0	0	0	0	0	0	0	0	0	0	0	0	0	0	0	0.284902	0	0	0	0	0
s__Streptococcus_infantis	0	0	0	0.0209452	0	0	0	0	0	0	0	0	0	0	0	0	0	0	0	0	0.025487	0	0.000298741	0.029492	0.00098786	0.00377116	0	0.00627827	0	0	0	0.0107259	0	0.0433977	0.00459024	0	0	0	0	0.0132998	0	0	0	0	0.00803226	0.0140884	0	0	0
s__Streptococcus_intermedius	0	0	0	0	0	0	0	0	0	0	0	0	0	0	0	0	0	0	0	0	0	0	0	0	0	0	0	0	0	0	0	0	0	0	0	0	0	0	0	0	0	0	0	0	0	0	0	0	0
s__Streptococcus_lutetiensis	0	0	0	0	0	0	0	0	0	0	0	0	0	0	0	0	0	0	0	0	0	0	0	0	0	0	0	0	0	0	0	0	0	0	0	0	0	0	0	0	0	0	0	0	0	0	0	0	0
s__Streptococcus_macedonicus	0	0	0	0	0	0	0	0	0	0	0	0	0	0	0	0	0	0	0	0	0	0	0	0	0	0	0	0	0	0	0	0	0	0	0	0	0	0	0	0	0	0	0	0	0	0	0	0	0
s__Streptococcus_mitis_oralis_pneumoniae	0	0	0	0	0	0	0	0	0	0	0	0	0	0	0	0	0	0	0	0	0.000297674	0	0.001323	0.0117007	0.0236109	0.0430204	0	0.00180141	0.00388902	0	0	0.01387	0.00563426	0.0318593	0.00310004	0	0	0	0	0.0189982	0	0	0.024499	0	0.0133633	0.0175087	0.00113352	0.0611261	0
s__Streptococcus_mutans	0	0	0	0	0	0	0	0	0	0	0	0	0	0	0	0	0	0.00240616	0	0	0.0157562	0	0.00368092	0	0	0	0	0	0	0	0	0	0	0	0	0	0	0	0	0	0	0	0	0	0	0	0	0	0
s__Streptococcus_oligofermentans	0	0	0	0	0	0	0	0	0	0	0	0	0	0	0	0	0	0	0	0	0	0	0	0.00781752	0	0	0	0	0	0	0	0	0	0	0	0	0	0	0	0	0	0	0	0	0	0	0	0	0
s__Streptococcus_parasanguinis	0.0190109	0	0	0.0133524	0	0	0	0	0	0	0	0.0188063	0	0.251162	0	0.0556141	0	0	0.0155839	0	0.54499	0.0261742	0.0617434	2.0318	0.0662083	0.64186	0	0.0232904	0.0552683	0	0	0	0.278546	0.137356	0.0437378	0.0346478	0	0.103934	0.203977	0.0283396	0.00345001	0.0533874	0.225632	0.746341	0	0.0634386	0	0	0.0271248
s__Streptococcus_pasteurianus	0	0	0	0	0	0	0	0	0	0	0	0	0	0	0	0	0	0	0	0	0	0	0	1.03723	0	0	0	0	0	0	0	0	0	0	0	0	0	0	0	0	0	0	0	0	0	0	0	0	0
s__Streptococcus_peroris	0	0	0	0	0	0	0	0	0	0	0	0	0	0	0	0	0	0	0	0	0	0	0	0	0	0	0	0	0	0	0	0	0	0	0	0	0	0	0	0	0	0	0	0	0	0	0	0	0
s__Streptococcus_pseudopneumoniae	0	0	0	0	0	0	0	0	0	0	0	0	0	0	0	0	0	0	0	0	0	0	0	0	0	0	0	0	0	0	0	0	0	0	0	0	0	0	0	0	0	0	0	0	0	0	0	0	0
s__Streptococcus_salivarius	0.0859041	0.71509	0	0.845488	0.0303593	0.105751	0.232784	0.0297765	0.0111128	0	0	0.198235	0	1.02129	0.0744767	0.137168	0.00246871	0.0633271	0.223457	0.0334625	4.61631	0.0958847	0.387232	3.72853	0.366312	0.493506	0.000648332	0.586949	0.102664	0.000292776	0.0776539	0.0215743	0.228589	0.515586	0.519741	0.0925712	0.0291354	0.200965	0.357752	0.0645959	0.147246	0.213295	0.307089	1.44154	0.00255832	1.12155	0.0133492	0.0446828	0.024963
s__Streptococcus_sanguinis	0	0	0	0	0	0.0176625	0	0	0	0	0	0	0	0	0	0	0	0	0	0	0.0169264	0.00111036	0	0.0186905	0.00218198	0	0	0	0	0	0	0	0	0	0.0010551	0	0	0	0.00655909	0	0	0.000879721	0.00311231	0	0	0.00894438	0	0.00604532	0
s__Streptococcus_sobrinus	0	0	0	0	0	0	0	0	0	0	0	0	0	0	0	0	0	0	0	0	0	0	0	0	0	0	0	0	0	0	0	0	0	0	0	0	0.00271189	0	0	0	0	0	0	0.0514928	0	0	0	0	0
s__Streptococcus_sp_BS35b	0	0	0	0	0	0	0	0	0	0	0	0	0	0	0	0	0	0	0	0	0	0	0	0	0	0	0	0	0	0	0	0	0	0	0	0	0	0	0	0	0	0	0	0	0	0	0	0	0
s__Streptococcus_thermophilus	0.00182166	0	0	0.0471403	0	0.0170425	0	0.0142965	0	0	0.13721	0.0412284	0	0.0998273	0.0765143	0.440926	0	0.0104862	0	0	0	0	0	2.81818	0	0.0961309	0	0	0.287176	0	0	0.00291003	1.02808	0.00705764	0.332586	0	0	0	0	0	0.00842863	1.02012	0	0	0	0	0	0	0
s__Streptococcus_tigurinus	0	0	0	0	0	0	0	0	0	0	0	0	0	0	0	0	0	0	0	0	0.00591242	0	0	0	0	0	0	0	0	0	0	0	0	0	0	0	0	0	0	0	0	0	0	0.00976262	0	0	0	0	0
s__Streptococcus_vestibularis	0	0	0	0.0106082	0	0	0	0	0	0	0	0	0	0	0	0	0	0	0	0	0.0493523	0	0.0112135	0.385552	0.00841309	0	0	0	0	0	0	0	0.0387394	0	0	0	0	0	0	0	0	0	0.041133	0.963746	0	0.0302127	0	0	0
s__Alkaliphilus_oremlandii	0	0	0	0	0	0	0	0	0	0	0	0	0	0	0	0	0	0	0	0	0	0	0	0	0	0	0	0	0	0	0	0	0	0	0	0	0	0	0	0	0	0	0	0	0	0	0	0	0
s__Butyricicoccus_pullicaecorum	0	0	0	0	0	0	0	0	0	0	0	0	0	0	0	0	0	0	0	0	0	0	0	0	0	0	0	0	0	0	0	0	0	0	0	0	0	0	0	0	0	0	0.89561	0	0	0	0	0	0
s__Clostridiaceae_bacterium_JC118	0	0	0	0	0	0	0	0.00142648	0	0	0	0	0	0	0	0	0	0	0	0	0	0	0	0	0	0	0	0	0	0	0	0	0	0	0	0.00110782	0	0	0.0256221	0	0	0	0	0	0	0	0	0	0
s__Clostridium_asparagiforme	0	0	0	0	0	0	0	0	0	0	0	0	0	0	0	0	0	0	0	0	0	0	0	0	0.299897	0.0121104	0.00624756	0.114192	0.0153664	0	0.0648459	0.0597726	0	0	0.00202319	0.0159052	0.0057251	0.0147315	0.00284227	0	0.0327061	0	0	0	0.000743199	0	0	0.00960943	0
s__Clostridium_bolteae	0	0	0	0	0	0	0	0	0	0	0	0	0	0	0	0	0	0	0	0	0	0	0	0.0124365	0.87138	0.00681278	0.0174932	0.0675794	0.00927462	0	0.225196	0.580199	0.012507	0	0.00938715	0.0284191	0.0106505	0.0349429	0.0203436	0	0.00625247	0	1.35065	0	6.61497	0.100641	0	0.0720182	0
s__Clostridium_butyricum	0	0	0	0	0	0	0	0	0	0	0	0	0	0	0	0	0	0	0	0	0	0	0	0	0	0	0	0	0	0	0	0	0	0	0	0	0	0	0	0	0	0	0	0.156065	0	0	0	0	0
s__Clostridium_celatum	0	0	0	0	0	0	0	0	0	0	0	0	0	0	0	0	0	0	0	0	0	0	0	0	0	0	0	0	0	0	0	0	0	0	0	0	0	0.0352479	0	0	0	0	0	0	0	0	0	0	0
s__Clostridium_citroniae	0	0	0	0	0	0	0	0.0141803	0	0	0	0	0	0	0	0	0	0	0	0	0	0	0	0.00324964	0.125241	0	0.00866407	0.0259552	0.0210049	0	0.0019713	0.0381203	0	0.00978183	0.00730958	0.00775477	0	0.00926186	0.000707966	0.00139408	0.00409755	0	0	0	0.0164361	0.0131383	0	0	0
s__Clostridium_clostridioforme	0	0	0	0	0	0	0	0	0	0	0	0	0	0	0	0	0	0	0	0	0	0	0	0.00461898	0.701001	0	0	0	0	0	0	0	0	0	0	0	0	0	0	0	0	0	0.0641073	0	0.0899842	0	0	0	0
s__Clostridium_hathewayi	0.00234062	0	0	0	0.0229902	0	0	0.00819963	0	0	0	0	0	0	0	0	0	0	0	0	0	0	0	0.00119562	1.27043	0	0	0.0594038	0.00804152	0	0.00141585	0.110247	0.204366	0	0	0.00107391	0.0401916	0.0111834	0.0347007	0	0.0145113	0	0.205739	0	0.00590271	0.0227478	0	0	0
s__Clostridium_hylemonae	0	0	0	0	0	0	0	0	0	0	0	0	0	0	0	0	0	0	0	0	0	0	0	0	0	0	0	0	0	0	0	0	0	0	0	0	0	0	0	0	0	0	0	0	0	0	0	0	0
s__Clostridium_leptum	0	0	0	0	0	0	0	0.00421604	0	0	0	0	0	0	0	0	0	0	0	0	0	0	0	0	0.0222866	0	0.0435325	0.0381387	0.00377309	0	0.0572004	0.000434832	0	0	0.00571061	0.0386156	0.0536351	0.0330214	0.0093389	0	0.84591	0.000508754	0.129287	0.0072195	0	0	0	0.0670978	0
s__Clostridium_methylpentosum	0	0	0	0	0	0	0	0	0	0	0	0	0	0	0	0	0	0	0	0	0	0	0	0	0	0	0	0	0	0	0	0	0	0	0	0	0	0	0	0	0	0	0	0	0	0	0	0	0
s__Clostridium_nexile	0	0	0	0	0	0	0	0	0	0	0	0	0.014472	0	0	0	0	0	0	0	0	0	0	0	1.27241	0.086052	0	0	0	0	0.00569608	0	4.01182	0.00520646	0	0	0.000591053	0.0542596	0.0194482	0	0	0.000254377	1.60975	0.740918	3.68139	0	0	0.000494139	0
s__Clostridium_perfringens	0	0	0	0	0	0	0	0	0	0	0	0	0	0	0	0	0	0	0	0	0	0	0	0	0	0	0	0	0	0	0	0	0	0	0.0445971	0	0	0	0	0	0	0.0492644	0	0.0282054	0	0	0	0	0
s__Clostridium_saccharobutylicum	0	0	0	0	0	0	0	0	0	0	0	0	0	0	0	0	0	0	0	0	0	0	0	0	0	0	0	0	0	0	0	0	0	0	0	0	0	0	0	0	0	0	0	0	0	0	0	0	0
s__Clostridium_scindens	0	0	0	0	0	0	0	0	0	0	0	0	0	0	0	0	0	0	0	0	0	0	0	0	0.00027139	0	0	0	0	0	0	0	0	0	0	0	0	0	0	0	0	0	0.00208189	0	0	0	0	0	0
s__Clostridium_sp_7_2_43FAA	0	0	0	0	0	0	0	0	0	0	0	0	0	0	0	0	0	0	0	0	0	0	0	0	0	0	0	0	0	0	0	0	0	0	0	0	0	0	0	0	0	0	0	0	0	0	0	0	0
s__Clostridium_sp_ATCC_BAA_442	0	0	0	0	0	0	0	0	0	0	0	0	0	0	0	0	0	0	0	0	0	0	0	0	0	0	0	0	0	0	0	0	1.37462	0	0	0	0	0	0	0	0	0	0	0	0	0	0	0	0
s__Clostridium_sp_KLE_1755	0	0	0	0	0	0	0	0	0	0	0	0	0	0	0	0	0	0	0	0	0	0	0	0	0	0	0	0	0	0	0	0	0	0	0	0	0	0	0	0	0	0	0	0	0	0	0	0	0
s__Clostridium_sp_L2_50	0	0	0	0	0	0	0	0	0	0	0	0.811289	0	0	1.10573	6.00675	0.52374	0	0.260336	0	0	0	0.927207	0	0	0	0	0	0	0	3.93086	0	0	0	0	0	0	0	2.19575	0	0	0	0	2.923	0	0	0	0	0
s__Clostridium_symbiosum	0	0	0	0	0	0	0	0	0	0	0	0	0	0	0	0	0	0	0	0	0	0	0	0	0.214735	0	0.00812183	0.0150615	0.00950649	0	0.0401121	0	0	0	0	0.00135652	0.00105462	0.0101362	0.0118376	0	0.00553063	0	0.151136	0	0.00614568	0	0	0	0
s__Eubacterium_infirmum	0	0	0	0	0	0	0	0	0	0	0	0	0	0	0	0	0	0	0	0	0	0	0	0.0292569	0	0.0150285	0	0	0.00032672	0	0	0	0	0.00307128	0	0	0	0	0	0.00521001	0	0	0.00154564	0	0	0	0	0	0.00186597
s__Anaerococcus_lactolyticus	0	0	0	0	0	0	0	0	0	0	0	0	0	0	0	0	0	0	0	0	0	0	0	0	0	0	0	0	0	0	0	0	0	0	0	0	0	0	0	0	0	0	0	0	0	0	0	0	0
s__Anaerococcus_obesiensis	0	0	0	0	0	0	0	0	0	0	0	0	0	0	0	0	0	0	0	0	0	0	0	0	0	0	0	0	0	0	0	0	0	0	0	0	0	0	0	0	0	0	0	0	0	0	0	0	0
s__Anaerococcus_vaginalis	0	0	0	0	0	0	0	0	0	0	0	0	0	0	0	0	0	0	0	0	0	0	0	0	0	0	0	0	0	0	0	0	0	0	0	0	0	0	0	0	0	0	0	0	0	0	0	0	0
s__Clostridiales_bacterium_BV3C26	0	0	0	0	0	0	0	0	0	0	0	0	0	0	0	0	0	0	0	0	0	0	0	0	0	0	0	0	0	0	0	0	0	0	0	0	0	0	0	0	0	0	0	0	0	0	0	0	0
s__Finegoldia_magna	0	0	0	0	0	0	0	0	0	0	0	0	0	0	0	0	0	0	0	0	0	0	0	0	0	0	0	0	0	0	0.000827728	0	0	0	0	0	0	0	0	0	0	0	0	0	0	0	0	0	0
s__Peptoniphilus_duerdenii	0	0	0	0	0	0	0	0	0	0	0	0	0	0	0	0	0	0	0	0	0	0	0	0	0	0	0	0	0	0	0	0	0	0	0	0	0	0	0	0	0	0	0	0	0	0	0	0	0
s__Peptoniphilus_harei	0	0	0	0	0	0	0	0	0	0	0	0	0	0	0	0	0	0	0	0	0	0	0	0	0	0	0	0	0	0	0.00237427	0	0	0	0	0	0	0	0	0	0	0	0	0	0	0	0	0	0
s__Peptoniphilus_lacrimalis	0	0	0	0	0	0	0	0	0	0	0	0	0	0	0	0	0	0	0	0	0	0	0	0	0	0	0	0	0	0	0.10535	0	0	0	0	0	0	0	0	0	0	0	0	0	0	0	0	0	0
s__Bacteroides_pectinophilus	0	0	0	0.0657317	0	0	0	0	0	0	0	0	0	0	0	0	0	0	0	0	0.0443637	0	0.205363	0	0	0	0	0	0	0	0	0	0	0	0	0	0	0	0	0	0	0	0	0	0	0	0	0	0
s__Clostridiales_bacterium_1_7_47FAA	0	0	0	0	0	0	0	0	0	0	0	0	0	0	0	0	0	0	0	0	0	0	0	0.000807299	0.213562	0	0.00238115	0.00516972	0.000548046	0	0.00563073	0.0412198	0	0	0	0	0	0.00261284	0	0	0	0	0	0	0	0	0	0	0
s__Clostridiales_genomosp_BVAB3	0	0	0	0	0	0	0	0	0	0	0	0	0	0	0	0	0	0	0	0	0	0	0	0	0	0	0	0	0	0	0	0	0	0	0	0	0	0	0	0	0	0	0	0	0	0	0	0	0
s__Flavonifractor_plautii	0	0	0	0	0	0	0	0.377045	0	0	0	0	0	0	0	0	0	0	0	0	0	0	0	0.00777664	0.0689874	0	0.012	0.0203591	0.017685	0	0.0450458	0.00197347	0	0	0	0.00250956	0.0175462	0	0.00555961	0	0.000286616	0.00351888	0.256503	0	0.00563116	0.00985375	0	0	0
s__Pseudoflavonifractor_capillosus	0	0	0	0	0	0	0	0.0215663	0	0	0	0	0	0	0	0	0	0	0	0	0	0	0	0	0	0	0	0	0	0	0	0	0	0	0	0	0	0	0	0	0.0195854	0	0	0	0	0	0	0	0
s__Anaerofustis_stercorihominis	0	0	0	0	0	0	0	0	0	0	0	0	0	0	0	0	0	0	0	0	0	0	0	0	0	0	0	0	0	0	0	0	0	0	0	0	0	0	0	0	0	0	0	0	0	0	0	0	0
s__Eubacterium_eligens	0.108781	0.0759658	0.0568032	0.0755698	0.074216	0.769407	0.120581	0.170026	0.0155745	0.0826476	0.18732	0.142876	0.034055	0.358897	1.22136	1.69608	0.0268219	0.0123565	0.133222	0.0116171	0.188079	0.21859	0.412785	4.56178	0.00151978	0.00148153	2.28007	1.289	16.6522	11.0875	0.549633	0.0106144	4.95421	4.2665	0.143896	2.51562	0.0452097	4.75954	2.72731	2.54939	1.24059	0.983379	0.00583559	0.0279007	0.0103762	2.42613	4.67278	6.14654	2.25315
s__Eubacterium_hallii	0.273355	0.96575	0.857746	0.777446	0	1.07098	0.4739	0.176641	0.99659	0.023106	2.0695	0.474594	0.931678	1.09913	0.333773	0.842237	0.288484	0.403814	1.18905	0.201173	1.06229	0.114488	2.55236	0.0519839	0.0533553	0.242555	0.212052	0.229503	1.20538	0.0616646	0.550058	0.0547777	0.342634	1.04061	0.893019	0.615996	0.149849	0.147478	0.0145862	0.30156	0.17163	0.272841	0.619655	0.00593744	0	0.341393	0.37134	0.0113126	0.00538172
s__Eubacterium_limosum	0	0	0	0	0	0	0	0	0	0	0	0	0	0	0	0	0	0	0	0	0	0	0	0	0	0	0	0	0	0	0	0	0	0	0	0	0	0	0	0	0.0330458	0	0	0	0	0	0	0	0
s__Eubacterium_ramulus	0.109723	0.00188003	0.104113	0.0335167	0	0.285779	0.0709981	0	0.00907905	0.0102342	0.0429649	0.0618634	0.0256311	0.10158	0.131228	0.158069	0.120157	0.0266779	0.0872332	0.0152347	0.0654472	0.0449999	0.207774	3.58626	0	2.91442	0.0978274	0.00800507	0.410339	0.375076	0	0.00569741	1.80626	1.30698	0.58147	0.0374739	0.00202812	0.157248	0.203728	0.345763	0.172426	0.212882	0	0	0	0.485426	0.132086	0.841656	0.373227
s__Eubacterium_rectale	8.38092	4.78277	4.20098	4.59123	0.1917	9.72212	7.21082	18.5647	12.5527	1.66151	5.49566	8.07316	3.97289	10.8911	5.31395	6.15629	3.50861	9.44958	4.21474	6.53382	6.15873	0.0952689	7.85966	2.55619	0	0.343557	0.328799	0.390138	0.959481	18.6999	3.6547	0.0584347	4.7779	5.37366	38.8403	5.02335	10.7519	28.5824	2.84072	7.02518	0.537798	6.41519	0.0343511	0.0954508	0.113995	13.7071	4.62233	5.95666	0.474877
s__Eubacterium_saphenum	0	0	0	0	0	0	0	0	0	0	0	0	0	0	0	0	0	0	0	0	0	0	0	0	0	0	0	0	0	0	0	0	0	0	0	0	0	0	0	0	0	0	0	0	0	0	0	0	0
s__Eubacterium_siraeum	0.0101992	0	0	0.0233424	0.367139	0	0.22311	9.2528	0	0	0.477899	0.134657	0	0.000548966	0.0936365	0.305136	0.00630329	0	0.067934	0.0316214	0.00327441	0.050259	0.180226	0	0	0	0.00406681	0	0.000179169	0.0132456	0.24431	0.00047943	0	0	0.0105945	0.00607043	0.0179402	0	0.51922	0.219329	0	0	0.0047631	2.12692	0.0116339	0	0	1.25727	0.00208215
s__Eubacterium_sp_3_1_31	0	0	0	0	0	0	0	0	0	0	0	0	0	0	0	0	0	0	0	0	0	0	0	0	0	0	0	0	0	0	0.0234051	0	0	0	0.00144669	0	0	0	0	0	0.00581724	0	0	0	0	0	0	0	0
s__Eubacterium_ventriosum	0.0130376	0.0106004	0	0.0135368	0	0	0.0839243	0	0.035621	0	0.0631886	0.0474002	0	0.020185	0.0621783	0.240034	0	0.092096	0.0166323	0	0.00639486	0.0159488	0.0761576	2.58413	0.367994	0.872361	0.0386406	1.86443	0.893494	4.35054	0.0792767	0.0260899	0.00343132	3.24229	0.0762284	0.414654	0.403561	1.62989	0.00468507	1.44303	0.0890102	0.321501	0	0.00647338	0.00112909	1.14808	0.0720697	0	0.972339
s__Pseudoramibacter_alactolyticus	0	0	0	0	0	0	0	0	0	0	0	0	0	0	0	0	0	0	0	0	0	0	0	0	0	0	0	0	0	0	0	0	0	0	0	0	0	0	0	0	0	0	0	0	0	0	0	0	0
s__Anaerostipes_caccae	0	0	0	0	0	0	0	0	0	0	0	0	0	0	0	0	0	0	0	0	0	0	0	0	0	0	0	0	0	0	0	0	0	0	0	0	0	0	0	0	0	0	0.0712888	0	0	0	0	0	0
s__Anaerostipes_hadrus	0.0146368	0.0198093	0.00460175	0.00190904	0	0.0282943	0	0.157114	0.0201918	0	0.0219995	0.0693547	0.00325838	0.0973253	0.103055	0.137841	0	0.25583	0.065033	0	0.082702	0	0.113746	0	0.282257	0.141194	0	0.235611	0.0061339	0.0457537	0.0277071	0	0	0.233091	0.0441403	0.0547017	0	0.0371796	0	0.00645145	0.0169953	0.00712256	0	0	0.00528814	0.00185945	0	0.0502445	0.000250313
s__Anaerostipes_sp_3_2_56FAA	0	0	0	0	0	0	0	0	0	0	0	0	0	0	0	0	0	0	0	0	0	0	0	0	0	0	0	0	0	0	0	0	0	0	0	0	0	0	0	0	0	0	0	0	0	0	0	0	0
s__Blautia_hansenii	0	0	0	0	0	0	0	0	0	0	0	0	0	0	0	0	0	0	0	0	0	0	0	0	0	0	0	0	0	0	0	0	0	0	0	0	0	0	0	0	0	0	0	0	0	0	0	0	0
s__Blautia_hydrogenotrophica	0	0	0	0	0	0	0	0	0	0	0	0	0	0	0	0	0	0	0	0	0	0	0	0	0	0	0	0	0	0	0	0	0	0	0	0	0	0	0	0	0	0	0	0	0	0	0	0	0
s__Blautia_producta	0	0	0	0	0	0	0	0	0	0	0	0	0	0	0	0	0	0	0	0	0	0	0	0.00407737	0	0.00262634	0	0	0	0	0	0	0	0	0	0	0	0	0	0	0	0	0.113189	0	0	0	0	0	0
s__Ruminococcus_gnavus	0.0226119	0	0	0	0.122973	0	0	0.0606836	0	0	0	0	0	0	0	0	0	0	0	0	0	0	0	1.52007	6.66876	2.10252	0.0337133	0.0179608	0.0180223	0.0320236	3.26333	3.49299	0.504606	0.706658	0.111754	0.0665147	0.0106853	0.0585601	0	0.0241573	0.0176853	0.00919997	5.4769	4.13084	13.1304	0.794679	0.147591	0.40593	0.0020025
s__Ruminococcus_obeum	0.13905	0.29253	0.135002	0.300771	0.224823	0.804442	0.341015	0.334579	0.146385	0.194788	0.36715	0.83634	0.253314	0.974245	0.829484	1.07005	0.146807	0.152576	0.327476	0.0532515	0.219694	0.0879708	0.608066	1.09358	0.610856	0.238616	0.631912	0.326417	0.246621	0.170587	0.501157	0.0235367	0.109447	0.184193	1.76821	0.468271	0.232655	0.248372	0.25974	0.107426	0.288612	0.182378	0.0886063	0.12064	0.0164075	0.520389	0.401297	0.529928	0.127705
s__Ruminococcus_torques	0.161111	0.309312	0.175539	0.0832927	0.0553837	0.175622	0.076496	2.19805	0.175511	0.412475	0.614326	0.923431	0.265247	1.58653	0.657015	0.804379	0.0525915	0.187964	0.178436	0.136445	0.309016	0.125198	2.78182	0.342745	5.19235	0.236999	2.20333	0.0288225	0.136664	0.734766	1.83694	1.04255	0.654143	0.600794	3.61949	2.80509	1.25168	0.14516	0.231723	1.00854	1.04199	0.440825	0.679799	0.128249	0.54335	2.45216	1.8071	0.0768755	0.0922629
s__Butyrivibrio_crossotus	0	0	0	0.842212	1.89326	0	0	0	0	0.00215801	0.39456	0	0	0.0764751	0.261063	2.03449	0	0	0.0818689	0.0156438	0.041274	0	0	0	0	0.00391707	0	0	0	0	0	0	0	0	0	0	0	0	0	0	0	0.00451519	0.00799107	3.47884	0	0	0	0	0
s__Coprococcus_catus	0.700111	0.574428	0.333798	0.721465	0.178791	1.06224	0.100666	2.10986	0.387992	0.0711382	1.12912	0.666896	0.0421192	0.329791	1.59446	1.28887	0.29666	0.323886	0.199741	0.0724052	0.237667	0.0452119	0.188463	0.129055	0	0	0.30125	0.0365291	0	0.05485	0.6459	0.0230238	0.493023	0.359487	0.465039	0.00360608	0.0320096	0.0573401	0.0394066	0.737216	0	0.140681	0	0.174456	0	0.462013	0.111024	0.714578	0.035112
s__Coprococcus_comes	0	0.163297	0.222239	0.16191	0.380176	0	0.199402	0	0.151615	0.0569367	0.824982	0.96467	0.287914	0.691633	0.95803	0.157912	0.182806	0.104043	0.568899	0.134873	0.153754	0.118708	0.663664	2.24576	0.533488	0.184428	0.223474	0.0243137	0.319616	0.656645	0.366477	0.354377	0.182174	1.06755	0.856993	0.350536	0.433775	0	0.291994	1.77016	0.033067	0.173994	0.552004	1.2564	0	2.44886	2.73237	1.10706	0.128456
s__Coprococcus_eutactus	0	0	0	0	0.101006	0	0.315727	0	0	0	0	0.019783	0.979421	0.174138	0.21292	0	0	0	0.0751509	0	1.21396	0	0.0848745	0	0	0	0	0	0	0	0	0	0	0	0	0	0	0	0	0	0	0	0	0	0	0	0	0	0
s__Coprococcus_sp_ART55_1	0	0	0	4.4665	0	0	0	0	1.34716	0	0	0	0	1.1944	0	0	1.70768	0	0	0.867452	0	0.517781	3.07753	0	0	0	4.33205	0	0	0.490682	0	0	0	2.27283	0	2.84423	0	0	0	1.17296	0.157872	0	0	0	0	0	0	0	0
s__Dorea_formicigenerans	0.110285	0.52884	0.791646	0.734546	0.377298	0.494682	0.64132	0.271824	0.475078	0.136315	0.852403	1.06045	0.589897	0.733006	0.784791	1.78597	0.134767	0.671423	0.380711	0.285777	0.514586	0.107372	2.18637	1.07666	0	2.58535	0.154951	0.266416	0.213791	0.20046	0.547945	0.000691271	0.597354	1.90393	2.43858	0.503563	0.307336	0.662716	0.329194	1.04533	0.186173	0.461906	3.28507	0.0715014	0.00341586	0	1.95635	0.206056	0.375776
s__Dorea_longicatena	0.0634828	0.90834	0.659136	1.06468	0.531768	0.528252	1.50719	3.94041	0.840969	0.376127	1.69805	4.29174	0.850862	1.35524	1.69446	1.38124	0.942843	1.22167	1.03151	0.343088	0.690172	0.22188	3.4793	0.0623869	0	1.03286	0.127132	0.0976277	0.345427	0.0431995	0.579911	0.0784481	0.404733	3.2262	0.371527	0.152812	0.104837	0.234037	0.317658	3.35691	0.0582043	0.683342	0.0242571	0.240167	0.000757491	0.189176	0.772687	0.275404	0.310058
s__Lachnospiraceae_bacterium_1_1_57FAA	0	0	0	0	0	0	0	0	0.00474186	0.0416998	0	0	0	0	0	0	0	0	0	0.0120478	0	0.0067732	0	0.0167898	1.03839	0.122338	1.12962	0.00293128	1.57988	0.00849049	0.645257	0.192207	0.00659868	0.914506	2.19489	1.54187	0.167604	0.0124135	0.12506	0.320741	0.363864	0.339233	0.575031	0.494877	0.284602	0.56659	6.46032	0	0.0541244
s__Lachnospiraceae_bacterium_1_4_56FAA	0.000180048	0	0	0	0	0	0	0	0	0	0	0	0	0	0	0	0	0	0	0	0	0	0	0	0.151273	0.0106625	0.00132024	0.03525	0	0	0.00313665	0.0140819	0	0	0.0222877	0.0211504	0	0	0	0	0	0	0	0	0.301467	0.189854	0.00027326	0.0125217	0
s__Lachnospiraceae_bacterium_2_1_46FAA	0	0	0	0	0	0	0	0	0	0	0	0	0	0	0	0	0	0	0	0	0	0	0	0	0	0	0	0	0	0	0	0	0	0	0	0	0	0	0	0	0	0	0	0	0	0	0	0	0
s__Lachnospiraceae_bacterium_2_1_58FAA	0	0	0	0	0.0123715	0	0.00791377	0	0	0	0.00152513	0	0	0	0	0	0	0	0	0	0.00843751	0	0	0.039854	0	0.553227	0	0	0	0.00300852	0.294976	0.580556	0.00245674	0	0.0253333	0.00960868	0.00062582	0	0	0	0.0101802	0	0	1.00907	0	0.122534	0.0657847	0.100037	0.0700079
s__Lachnospiraceae_bacterium_3_1_46FAA	0	0	0	0	0	0	0	0.0419385	0.0336703	0	0	0	0	0	0.0404923	0	0	0	0	0	0	0	0	2.08408	0.19805	0	0.0464559	0	0.00813637	0.0032912	0.0605548	0.049582	0	0.0493088	0.00325233	0.252414	0.0540292	0	0.0335451	0.125081	0.016698	0.0526667	0	0.00910056	0.0245827	0	0.272754	0	0
s__Lachnospiraceae_bacterium_3_1_57FAA_CT1	0	0	0	0	0	0	0	0	0	0	0	0	0	0	0	0	0	0	0	0	0	0	0	0	0.301569	0	0	0.0196236	0	0	0.104435	0	0	0	0	0.00107391	0.368145	0	0.0537742	0	0	0	0	0	0	0	0	0	0
s__Lachnospiraceae_bacterium_4_1_37FAA	0	0	0	0	0	0	0	0	0	0	0	0	0	0	0	0	0	0	0	0	0	0	0	0	0	0	0	0	0	0	0	0	0	0	0	0	0	0	0	0	0	0	0	0.00209124	0	0.028679	0	0	0
s__Lachnospiraceae_bacterium_5_1_57FAA	0	0	0	0	0	0	0	0	0	0	0	0	0	0	0	0	0	0	0	0	0	0	0	0.0115577	0.0114635	0	0	0	0	0	0	0.00681237	0	0	0	0	0	0	0	0	0	0	0.151242	0	0	0	0	0.00319614	0
s__Lachnospiraceae_bacterium_5_1_63FAA	0.0122539	0.0193632	0.0111993	0.0101201	0	0.116396	0	0.249814	0.0623913	0	0.0114281	0.0375087	0.00561226	0.0555089	0.0778554	0.323334	0	0.0107279	0.00825509	0	0.0417873	0.00875166	0.0230671	0.503918	0.585041	0.342614	0.0254146	0.255682	0.419708	0.266668	0.137621	0.00289888	1.82834	1.07743	0.0485021	0.0988338	0.00489067	0.212291	0.144633	0.00604442	0.251723	0.0270594	0	0.000189157	0.00868971	0.0175087	0.0726871	0.181864	0.099704
s__Lachnospiraceae_bacterium_6_1_63FAA	0	0	0	0	0	0	0	0	0	0	0	0	0	0	0	0	0	0	0	0	0	0	0	0	0.0197681	0.00180701	0	0	0	0	0	0	0	0	0	0	0	0	0	0	0	0	0.00430046	0	0.00538819	0.000637915	0	0	0
s__Lachnospiraceae_bacterium_7_1_58FAA	0	0	0	0	0	0	0	0.0143071	0	0	0	0	0	0	0	0	0	0	0.0595975	0	0	0	0	0	0.0130267	0	0.00563459	0.00573466	0.00315126	0	0.571285	0	0.00637534	0.000820411	0	0.0392826	0.0590473	0	0.0251744	0	0.00411878	0.000646542	0	0.0655745	0.000657445	0.00369176	0	0.00123009	0
s__Lachnospiraceae_bacterium_8_1_57FAA	0.0730571	0.035062	0	0	0	0.278709	0	0	0.0442124	0.13359	0.160703	0.0536759	0.100225	0.45656	0.39198	0.390771	0.104333	0.399517	0.0967403	0.0562446	0	0.0118304	0	0.0146642	0	0.280334	0	0.0210519	0	1.13577	0	0	0.470791	0	0	0	0	0	0	0	0	0	0.42869	0	0	0	0	0.0126374	0.3218
s__Lachnospiraceae_bacterium_9_1_43BFAA	0	0	0	0	0	0	0	0	0	0	0	0	0	0	0	0	0	0	0	0	0	0	0	0.0656058	0.0514013	0.0153765	0	0	0	0	0	0	0	0	0	0	0	0	0	0	0	0	0.00539398	0.018096	0	0	0	0	0
s__Lachnospiraceae_bacterium_oral_taxon_082	0	0	0	0	0	0	0	0	0	0	0	0	0	0	0	0	0	0	0	0	0	0	0	0.000981022	0	0	0	0	0	0	0	0	0	0	0	0	0	0	0	0	0	0	0	0	0	0	0	0	0
s__Marvinbryantia_formatexigens	0	0	0	0	0	0	0	0	0	0	0	0	0	0	0	0	0	0	0	0	0	0	0	0	0	0	0	0	0	0	0	0	0	0	0	0	0	0	0	0	0	0	0	0	0	0	0	0	0
s__Oribacterium_sinus	0	0	0	0	0	0	0	0	0	0	0	0	0	0	0	0	0	0	0	0	0	0	0	0.00370949	0	0	0	0	0	0	0	0	0	0	0	0	0	0	0	0	0	0	0	0	0	0	0	0	0
s__Roseburia_hominis	0.00386574	0	0	0.0778042	0.00144568	0	0.0320615	0.228945	0.0319271	0.0627786	0.159168	0.0505692	0.00792255	0.0276172	0.222276	0.000599584	0.0367473	0.00120833	0.108843	0.128154	0.0220381	0.0351379	0.339146	0	0.579744	0.0191925	0.817393	1.71343	0.580981	0.019091	0.426291	0	0.041125	0.107379	0.107174	0.772696	0.0875106	0.064467	0.620959	0.200707	0.103277	0.45454	6.46165	0.00349941	0	0.170934	0.281427	0.172234	0
s__Roseburia_intestinalis	0	0.484006	1.3643	5.55329	0	1.95312	0	0.00247257	1.23104	0.00241959	0	0.04207	2.02722	1.08514	0.203293	1.68918	0.293179	1.66322	0.00166934	0.100872	0.309047	0.00220053	0.144655	21.2618	0.0102368	3.12145	0.0836113	0.166582	2.49964	1.23219	2.72311	0.0104694	5.69854	0.274386	4.76154	4.79957	0.020258	0.588428	4.10057	0.00264571	0.00711232	1.7113	35.0628	0.23095	0.00807514	8.7303	0.859807	2.23848	0.0046194
s__Roseburia_inulinivorans	0.315804	0.874616	0.220015	0.579036	0.0805104	2.09084	0.636895	0.0993359	0.0913924	0.75852	0.178221	0.14617	1.27403	1.30158	1.11761	1.45265	0.0415936	0.852431	0.418434	0.374278	0.284905	1.11446	0.560278	1.06213	0	0.621848	0.0512182	0.0329156	5.0973	4.09843	0.998131	0.0100569	4.16047	7.23715	2.00654	12.9277	0.205907	3.80204	0.743364	0.138269	0.362007	0.600256	18.7423	0.0040879	0.0119055	3.64988	1.2655	0.81819	0.00309477
s__Shuttleworthia_satelles	0	0	0	0	0	0	0	0	0	0	0	0	0	0	0	0	0	0	0	0	0	0	0	0	0	0	0	0	0	0	0	0	0	0	0	0	0	0	0	0	0	0	0	0	0	0	0	0	0
s__Stomatobaculum_longum	0	0	0	0	0	0	0	0	0	0	0	0	0	0	0	0	0	0	0	0	0	0	0	0.00165547	0	0	0	0	0	0	0	0	0	0	0	0	0	0	0	0	0	0	0	0	0	0	0	0	0
s__Oscillibacter_sp_KLE_1728	0	0	0	0	0	0	0	0	0	0	0	0	0	0	0	0	0	0	0	0	0	0	0	0	0.769207	0	0	0	0	0	0	0	0	0	0	0	0	0	0	0	0	0	0	0	0	0	0	0	0
s__Oscillibacter_sp_KLE_1745	0	0	0	0	0	0	0	0	0	0	0	0	0	0	0	0	0	0	0	0	0	0	0	0	0.230606	0	0	0	0	0	0	0	0	0	0	0	0	0	0	0	0	0	0	0	0	0	0	0	0
s__Clostridium_bartlettii	0	0	0.0142086	0	0	0.00486741	0	0.0348907	0	0	0.102372	0	0	0.0241862	0.0107702	0	0	0	0.00308421	0	0	0.0166756	0.0236646	0.423219	0.816689	0.528658	0.0148998	0.0106912	0.0707295	0.0441283	0.721093	0.310871	0.591394	0.029093	0.0872907	0	0	2.24371	0.0104633	0.855113	0.129593	0	1.3568	0.426854	1.62769	0.576403	0	0.013121	0.446421
s__Clostridium_bifermentans	0	0	0	0	0	0	0	0	0	0	0	0	0	0	0	0	0	0	0	0	0	0	0	0	0	0	0	0	0	0	0	0	0	0	0	0	0	0	0	0	0	0	0	0	0	0	0	0	0
s__Clostridium_difficile	0	0	0	0	0	0	0	0	0	0	0	0	0	0	0	0	0	0	0	0	0	0	0	0	0	0	0	0	0	0	0	0	0	0	0	0	0	0	0	0	0	0	0	0	0	0	0	0	0
s__Clostridium_glycolicum	0	0	0	0	0	0	0	0	0	0	0	0	0	0	0	0	0	0	0	0	0	0	0	0	0	0	0	0	0	0	0	0	0	0	0	0	0	0	0	0	0	0	0	0	0	0	0	0	0
s__Clostridium_hiranonis	0	0	0	0	0	0	0	0	0	0	0	0	0	0	0	0	0	0	0	0	0	0	0	0	0	0	0	0	0	0	0	0	0	0	0	0	0	0	0	0	0	0	0	0	0	0	0	0	0
s__Clostridium_sordellii	0	0	0	0	0	0	0	0	0	0	0	0	0	0	0	0	0	0	0	0	0	0	0	0	0	0	0	0	0	0	0	0	0	0	0	0	0	0	0	0	0	0	0	0	0	0	0	0	0
s__Peptostreptococcus_anaerobius	0	0	0	0	0	0	0	0	0	0	0	0	0	0	0	0	0	0	0	0	0	0	0	0	0	0	0	0	0	0	0	0	0	0	0	0	0	0	0	0	0	0	0	0	0	0	0	0	0
s__Peptostreptococcus_stomatis	0	0	0	0	0	0	0	0	0	0	0	0	0	0	0	0	0	0	0	0	0	0	0	0	0	0	0	0	0	0	0	0	0	0	0	0	0	0	0	0	0	0	0	0	0	0	0	0	0
s__Anaerotruncus_colihominis	0	0	0	0	0	0	0	0	0	0	0	0	0	0	0	0	0	0	0	0	0	0	0	0	0.704735	0	0.00828686	0.109992	0.0139857	0	0.0242328	0	0	0	0	0.0327374	0.000324499	0	0.0172202	0	0.0515166	0	0.0462221	0	0	0.00214448	0	0.00650792	0
s__Faecalibacterium_prausnitzii	7.14162	3.86199	4.46765	6.69934	7.5795	8.57828	13.1353	5.41365	4.61275	6.96929	4.74115	11.1036	2.62847	6.76563	7.86229	11.5958	10.109	3.24168	2.21206	1.88923	2.25998	4.14554	4.10813	6.90834	0.742936	11.5836	10.7996	5.81306	3.93533	4.16135	4.4761	15.6374	8.85503	19.4132	10.8202	9.09063	5.1128	2.19133	2.83482	5.94642	8.63576	9.2923	3.05026	7.12995	2.0545	6.80681	9.95037	10.5604	6.65992
s__Ruminococcaceae_bacterium_D16	0	0	0	0	0	0	0	0	0	0	0	0	0	0	0	0	0	0	0	0	0	0	0	0	0	0	0	0	0	0	0	0	0	0	0	0	0	0	0	0	0.00374724	0	0	0	0	0	0	0	0.0820798
s__Ruminococcus_albus	0	0	0	0	0	0	0	0	0	0	0	0	0	0	0	0	0	0	0	0	0	0	0	0	0	0	0	0	0	0	0	0	0	0	0	0	0	0	0	0	0	0	0	0	0	0	0	0	0
s__Ruminococcus_bromii	0	0	0	0.133893	1.77544	0	2.21359	1.95781	0.829348	0.0923368	0.67953	4.13273	0	0.689163	1.69365	4.26313	0.157947	0	1.16582	0	0.376547	4.65794	2.83664	0.0193139	36.0075	0.667046	0.0300826	1.63424	0.711269	7.37564	26.0552	0.12725	0.00494394	0.0301869	0.0333064	0.0315617	3.20382	7.40461	21.746	13.5194	0.0164645	0.264086	6.9969	1.11417	0.0314287	0.00910725	0.022134	3.09387	0
s__Ruminococcus_callidus	0	0	0	0	0.292233	0	2.29944	0	0.407053	0.128304	1.77548	0.704426	0	0.339356	1.1387	0.0398461	0.347744	0	0.00548643	0.0898147	0.253864	0.00598585	0.123412	0	0	0	0.0309785	0.000287799	0.268585	0.00342244	0	0.0192775	0	5.40684	0.794383	0	0.0950552	0	0.128173	0.946685	0.00381093	0	0	1.41927	0	3.7516	0.00404829	3.50387	0.0349755
s__Ruminococcus_champanellensis	0.000540144	0	0	0	5.79524	0	0	0	0	0	0	0.0422362	0	0	0	0	0	0	0	0	0	0	0	0	0	0	0	0	0	0	0	0	0	0	0	0	0	0	0	0	0	0	0	0	0	0	0	0	0
s__Ruminococcus_flavefaciens	0	0	0	0	0	0	0	0	0	0	0	0	0	0	0.00450145	0	0	0	0	0	0	0	0	0	0	0	0	0	0	0	0	0	0	0	0	0	0	0	0	0	0	0	0	0	0	0	0	0	0
s__Ruminococcus_lactaris	0	0	0	0	0	0	0	0	0	0	0	0	0	0	0	0	0	0	0	0	0	0.0426883	0	4.93273	0.00550379	0.00489353	0.00227506	0.00134306	0.568682	0.00488632	1.1186	0	0.00620276	2.22344	0.18609	0.000779999	1.35271	2.03696	0.0204373	2.58057	0.289832	0.47684	4.5297	0.173068	0.00656016	0.00500831	5.27174	0.370142	0
s__Ruminococcus_sp_5_1_39BFAA	0	0.877909	1.36891	0	0	1.72131	1.14559	2.39163	1.76511	0	2.89266	1.68334	1.10868	0	1.82526	6.56576	0	1.09198	0.522839	0	0.800045	0	1.95121	9.09513	0.888998	1.34762	1.08056	0.491102	0.937759	0	0.868515	0	0	0	4.43528	0	0	0.240025	0	0.336625	0	0.249724	0	0	0	1.68238	0.641624	0.350503	0
s__Ruminococcus_sp_JC304	0	0	0	0	0	0	0	0	0	0	0	0	0	0	0	0	0	0	0	0	0	0	0	0	0	0	0	0	0	0	0	0	0	0	0	0	0	0	0	0	0	0	0	0	0	0	0	0	0
s__Subdoligranulum_sp_4_3_54A2FAA	0	0	0	0	0	0	0	0	0	0	0	0	0	0	0	0	0	0	0	0	0	0	0	0	0	0	0	0	0	0	0	0	0	0	0	0	0	0	0	0	0	0	0	0	0	0	0	0	0
s__Subdoligranulum_variabile	0	0	0	0	0	0	0	0	0	0	0	0	0	0	0	0	0	0	0	0	0	0	0	0	0	0	0	0	0	0	0	0	0	0	0	0	0	0	0	0	0	0	0	0	0	0	0	0	0
s__Allobaculum_stercoricanis	0	0	0	0	0	0	0	0	0	0	0	0	0	0	0	0	0	0	0	0	0	0	0	0	0	0	0	0	0	0	0	0	0	0	0	0	0	0	0	0	0	0	0	0	0	0	0	0	0
s__Bulleidia_extructa	0	0	0	0	0	0	0	0	0	0	0	0	0	0	0	0	0	0	0	0	0	0	0	0	0	0	0	0	0	0	0	0	0	0	0	0	0	0	0	0	0	0	0	0	0	0	0	0	0
s__Catenibacterium_mitsuokai	0	1.70399	1.09857	1.30369	0.419158	2.28216	0.475616	0.142859	0	0.755599	7.42842	12.6244	4.20003	2.60068	2.70715	2.73726	0	2.96519	0.499845	0.645025	0.558836	0.474185	4.30934	0	0	0	0	0	0	0	0	0	0	0	0	0	0	0	0	0	0	0	0	0.216921	0	0	0	0	0
s__Coprobacillus_sp_29_1	0	0	0	0	0	0	0	0	0	0	0	0	0	0	0	0	0	0	0	0	0	0	0	0	0	0	0	0	0	0	0	0	0	0	0	0	0	0	0	0	0	0	0	0	0	0	0	0	0
s__Coprobacillus_sp_D6	0	0	0	0	0	0	0	0	0	0	0	0	0	0	0	0	0	0	0	0	0	0	0	0	0	0	0	0	0	0	0	0	0	0	0	0	0	0	0	0	0	0	0	0	0	0	0	0	0
s__Clostridium_innocuum	0	0	0	0	0	0	0	0.0211542	0	0	0	0	0	0	0	0	0	0	0	0	0	0	0	0.00178832	0	0.0463202	0	0	0	0	0.0292101	0	0.00731946	0	0	0.00213652	0	0	0	0	0.00314216	0	0	0	0.0105477	0	0	0	0
s__Clostridium_ramosum	0	0	0	0	0	0	0	0	0	0	0	0	0	0	0	0	0	0	0	0	0	0	0	0.0665256	0.29892	0.18023	0	0	0	0	0	0.147051	0.000385769	0.012201	0	0	0.0745306	0.0119154	0.0487872	0	0.00423555	0	1.10489	0	0.205109	0	0	0	0.00994423
s__Clostridium_spiroforme	0	0	0	0	0	0	0	0	0	0	0	0	0	0	0	0	0	0	0	0	0	0	0	0	0	0	0	0	0	0	0	0	0	0	0	0	0	0	0	0	0	0	0	0	0	0	0	0	0
s__Erysipelotrichaceae_bacterium_21_3	0	0	0	0	0	0	0	0	0	0	0	0	0	0	0	0	0	0	0	0	0	0	0	0.00314745	0	0	0.00153242	0.00578795	0	0	0.000816837	0	0	0	0	0	0.00515722	0	0	0	0.0017197	0	1.38221	0	0	0	0	0	0
s__Erysipelotrichaceae_bacterium_2_2_44A	0.000942604	0	0	0	0	0	0	0.0188718	0	0	0	0	0	0	0	0	0	0	0	0	0	0	0	0	0	0.0157468	0	0	0	0	0.229836	0.0580668	0.0114005	0	0	0	0	0	0	0	0.000424616	0	0.0589657	0	0	0	0	0	0
s__Erysipelotrichaceae_bacterium_3_1_53	0	0	0	0	0	0	0	0	0	0	0	0	0	0	0	0	0	0	0	0	0	0	0	0	0	0.0130083	0	0	0	0	0	0	0	0	0	0	0	0	0	0	0	0	0	0	0	0	0	0.0416654	0
s__Erysipelotrichaceae_bacterium_5_2_54FAA	0	0	0	0	0	0	0	0	0	0	0	0	0	0	0	0	0	0	0	0	0	0	0	0	0	0	0	0	0	0	0	0	0	0	0	0	0	0	0	0	0	0	0	0	0	0	0	0	0
s__Erysipelotrichaceae_bacterium_6_1_45	0	0	0	0	0	0	0	0	0	0	0	0	0	0	0	0	0	0	0	0	0	0	0	0	0.0125708	0	0	0	0	0	0.111809	0.16062	0	0	0	0	0	0	0	0	0.0367399	0	0	0	0.0121484	0.000230735	0	0	0
s__Eubacterium_biforme	0	0.584975	0.454963	0.15089	0.218426	1.27865	0.192064	0	0	0.0821026	1.8444	2.11776	0	1.17207	1.08889	2.68394	0.0156925	0	0.243245	0.302551	0.252674	0.746657	1.34977	0	0	0	5.25817	0	0	0	0	0	0	0	0	2.23235	0	0	0	0	0	0	0	1.63596	0	0	0	0	0
s__Eubacterium_cylindroides	0	0	0	0	0	0	0	0	0	0	0	0	0	0	0	0	0	0	0	0	0	0	0	0	0	0	0	0	0	0	0	0	0	0	0	0	0	0	0	0	0	0	0	0	0	0	0	0	0
s__Eubacterium_dolichum	0	0	0	0	0	0	0	0	0	0	0	0	0	0	0	0	0	0	0	0	0	0	0	0	0	0.0118634	0	0	0	0	0.00924659	0	0	0	0	0	0	0	0	0	0	0	0.114104	0	0	0	0	0	0
s__Holdemania_filiformis	0	0	0	0	0	0	0	0	0	0	0	0	0	0	0	0	0	0	0	0	0	0	0	0	0	0	0	0.0936198	0	0	0.0546845	0	0	0	0.160669	0	0	0.0138369	0	0	0.0105093	0.00571288	0.0983533	0	0	0.0703063	0.00785369	0.0124691	0
s__Holdemania_sp_AP2	0	0	0	0	0	0	0	0	0	0	0	0	0	0	0	0	0	0	0	0	0	0	0	0	0	0	0	0	0	0	0	0	0	0	0	0	0	0	0	0	0	0	0	0	0	0	0	0	0
s__Solobacterium_moorei	0	0	0	0	0	0	0	0	0	0	0	0	0	0	0	0	0	0	0	0	0	0	0	0.0434409	0	0.0204159	0	0	0	0	0	0	0	0.00679469	0.000489481	0	0	0	0	0	0	0	0	0	0	0.000556479	0	0	0.00237797
s__Turicibacter_sanguinis	0	0	0	0	0	0	0	0	0	0	0	0	0	0	0	0	0	0	0	0	0	0	0	0.00766423	0	0	0	0	0	0	0.00269012	0	0	0	0	0	0	0.001403	0	0	0	0	0	0	0	0	0	0	0
s__Acidaminococcus_fermentans	0	0	0	0	0	0	0	0	0	0	0	0	0	0	0	0	0	0	0	0	0	0	0	0	0	0	0	0	0	0	0	0	0	0	0	0	0	0	0	0	0	0	0	0	0	0	0	0	0
s__Acidaminococcus_intestini	0	0	0	0.181814	0.0102861	0	0.0410364	0	0	0.345729	0	0.0115851	0	0.0231727	0	0	0	0	0.0191669	0	0.00241218	0	0	0	0	0	0	0	0	0	0	0	0	0	0	0	0	0	0	0	0	0	0.227115	0	0	0	0	0	0
s__Acidaminococcus_sp_D21	0	0	0	0	0	0	0	0	0	0	0	0	0	0	0	0	0	0	0	0	0	0	0	0	0	0	0	0	0	0	0	0	0	0	0	0	0	0	0	0	0	0	0	0	0	0	0	0	0
s__Phascolarctobacterium_succinatutens	0	0	0.121652	0	0	0	0	0	0	0	0.914098	0.129452	0.0483417	0.00796	0.206984	0	0	0	1.03147	0.150657	0	0	0.204083	0	0	0	0	0	0	0	0	0	0	0	0	0	0	0	0	0.00213692	0	0.747211	0	1.53869	0	0	0	0	0
s__Anaeroglobus_geminatus	0	0	0	0	0	0	0	0	0	0	0	0	0	0	0	0	0	0	0	0	0	0	0	0	0	0	0	0	0	0	0	0	0	0	0	0	0	0	0	0	0	0	0	0.00211226	0	0	0	0	0
s__Dialister_invisus	0	0	0	0	0	0	0	0	0	0	0	0	0	0	0	0	0	0	0	0	0	2.76919	0	0	0	1.17818	0	0	0	0	0	0.00363475	0.773772	0	0	0	0	0.00983119	0	0	0	0	1.04741	0	0	0	0	0	0
s__Dialister_micraerophilus	0	0	0	0	0	0	0	0	0	0	0	0	0	0	0	0	0	0	0	0	0	0	0	0	0	0	0	0	0	0	0	0	0	0	0	0	0	0	0	0	0	0	0	0	0	0	0	0	0
s__Dialister_succinatiphilus	0	0	0	0	0.230951	0	11.7456	0	4.7388	0	0	0	0	0	0	0	0	0	0	0	0	0	0	0	0	0	0	0	0	0	0	0	0.00333995	0	0	0	0	0	0	0	0	0	0	0.53439	0	0	0	0	0
s__Megamonas_funiformis	0.0770394	0.0544252	0.0878469	0	0	0	0	0.0312664	0.141291	0	0	0	0	0.00214308	0	0.278638	0	0	0	0	0	0	0	0	0	0.00471395	1.35889	0	0	0	0	0.00667857	0	0	0	0	0.00695356	0	0	0	0.0811548	0.0161741	0	0	0.409274	7.30354	0	0	0
s__Megamonas_hypermegale	0.0277803	0.670745	0.259466	0	0	8.93529	0.0647326	0.14846	0.63406	0.109045	0	0	0	0.0120456	0	0.693288	0	0.736211	0	0	0	0	0	0.0137343	0.010823	0.0150622	0.0255443	0	0	0.00395752	0	4.70216	0	0	0.00522113	0	0.356602	0.0172122	0	0	0.019957	0.0332492	0	0	11.6582	0.906775	0	0	0
s__Megamonas_rupellensis	0.0314448	0.0181311	0.0173936	0	0	0	0.00660421	0.0137999	0	0.0166211	0	0	0	0	0	0	0	0	0	0	0	0	0	0.000837956	0	0.00300795	0	0	0	0	0	0.311908	0	0	0	0	0.000278142	0.00402601	0	0	0.0168997	0.185218	0	0	0	0	0	0	0
s__Megasphaera_elsdenii	0	0	0.172664	0	0.0897091	0	3.20539	0	0	3.23903	0	0	0	0.130675	0	0	0	0	0	0	0	0	0.1967	0	0	0	0	0	0	0	0	0	0	0	0	0	0	0.402845	0	0	0	0	0	0.0105823	0	0	0	0	0
s__Megasphaera_micronuciformis	0	0	0	0	0	0	0	0	0	0	0	0	0	0	0	0	0	0	0	0	0	0	0	0.00496642	0	0	0	0	0	0	0	0	0.000903512	0	0	0	0	0.00214517	0	0	0	0	0.0568943	0.0240755	0	0	0	0	0.0152008
s__Mitsuokella_multacida	0.00309259	0.63171	1.42952	1.19772	0.444272	0	1.06448	0	0	12.0203	0.480093	0.457845	1.57137	0.390061	2.27805	0	0	0	0	1.23886	0.0162797	0.0146769	0.248008	0	0	0	0	0	0	0	0	0	0	0	0	0	0	0.0108682	0	0	0	0	0	0	0	0	0	0	0
s__Selenomonas_bovis	0	0	0	0	1.41642	0	0	0	0	0	0	0	0	0	0	0	0	0	0	0	0	0	0	0	0	0	0	0	0	0	0	0	0	0	0	0	0	0	0	0	0	0	0	0	0	0	0	0	0
s__Selenomonas_noxia	0	0	0	0	0	0	0	0	0	0	0	0	0	0	0	0	0	0	0	0	0	0	0	0	0	0	0	0	0	0	0	0	0	0	0	0	0	0	0	0	0	0	0	0	0	0	0	0	0
s__Veillonella_atypica	0.087694	0	0	0.0217045	0	0	0	0	0	0	0	0	0	0	0	0.0660384	0	0	0.00572054	0	0.0241526	0.00992259	0.0525144	0.0526175	0	0.0414828	0	0	0.0206677	0	0	0	0.206326	0.00938214	0	0.00331217	0	0.208458	0.00929726	0.000254395	0	0	0.105072	1.37993	0	0.00646058	0	0	0.275423
s__Veillonella_dispar	0.00117561	0	0	0	0	0	0	0	0	0	0	0	0	0	0	0.000715294	0	0	0.00604627	0.00907622	0.0655498	0.00223082	0.0261398	0.0140818	0	0.178591	0	0	0.00735646	0	0	0	0.0629819	0	0	0.0026	0	0.010126	0.0302655	0	0	0	0.00177696	0.228155	0	0	0	0	0.0499601
s__Veillonella_parvula	0.0119679	0	0	0	0	0	0	0	0	0	0	0	0	0.00457119	0.00547867	0.0288642	0.00345012	0	0.00843831	0.00100129	0.0886042	0.0300807	0.0902945	0.0205708	0.000738181	6.98567	0	0.023802	0.0128369	0	0	0	0.264678	0.0231819	0	0.00518869	0	0.169662	0.0154399	0	0	0.00470598	0.0975752	0.251316	0	0.0576431	0	0	0.359802
s__Veillonella_ratti	0	0	0	0	0	0	0	0	0	0	0	0	0	0	0	0	0	0	0	0	0	0	0	0	0	0	0	0	0	0	0	0	0	0	0	0	0	0	0	0	0	0	0	0	0	0	0	0	0
s__Cetobacterium_somerae	0	0	0	0	0	0	0	0	0	0	0	0	0	0	0	0	0	0	0	0	0	0	0	0	0	0	0	0	0	0	0	0	0	0	0	0	0	0	0	0	0	0	0	0	0	0	0	0	0
s__Fusobacterium_gonidiaformans	0	0	0	0	0	0	0	0	0	0	0	0	0	0	0	0	0	0	0	0	0	0	0	0	0	0	0	0	0	0	0	0	0	0	0	0	0	0	0	0	0	0	0	0	0	0	0	0	0
s__Fusobacterium_mortiferum	0	0	0	0	0	0	0	0	0	0	0	0	0	0	0	0	0	0	0	0	0	0	0	0	0	0	0	0	0	0	0	0	0	0	0	0	0	0	0	0	0	0	0	0	0	0	0	0	0
s__Fusobacterium_necrophorum	0	0	0	0	0	0	0	0	0	0	0	0	0	0	0	0	0	0	0	0	0	0	0	0	0	0	0	0	0	0	0	0	0	0	0	0	0	0	0	0	0	0	0	0	0	0	0	0	0
s__Fusobacterium_nucleatum	0	0	0	0	0	0	0	0	0	0	0	0	0	0	0	0	0	0	0	0	0	0	0	0	0	0	0	0	0	0	0	0	0	0	0	0	0	0	0	0	0	0	0	0	0	0	0	0	0
s__Fusobacterium_periodonticum	0	0	0	0	0	0	0	0	0	0	0	0	0	0	0	0	0	0	0	0	0	0	0	0	0	0	0	0	0	0	0	0	0	0	0	0	0	0	0	0	0	0	0	0	0	0	0	0	0
s__Fusobacterium_ulcerans	0	0	0	0	0	0	0	0	0	0	0	0	0	0	0	0	0	0	0	0	0	0	0	0	0.0245662	0	0	0	0	0	0	0	0.00160399	0	0	0	0	0	0	0	0	0	0	0	0	0	0	0	0
s__Fusobacterium_varium	0	0	0	0	0	0	0	0	0	0	0	0	0	0	0	0	0	0	0	0	0	0	0	0	0	0	0	0	0	0	0	0	0	0	0	0	0	0	0	0	0	0	0	0	0	0	0	0	0
s__Zymomonas_mobilis	0	0	0	0	0	0	0	0	0	0	0	0	0	0	0	0	0	0	0	0	0	0	0	0	0	0	0	0	0	0	0	0	0	0	0	0	0	0	0	0	0	0	0	0	0	0	0	0	0
s__Oligella_ureolytica	0	0	0	0	0	0	0	0	0	0	0	0	0	0	0	0	0	0	0	0	0	0	0	0	0	0	0	0	0	0	0	0	0	0	0	0	0	0	0	0	0	0	0	0	0	0	0	0	0
s__Lautropia_mirabilis	0	0	0	0	0	0	0	0	0	0	0	0	0	0	0	0	0	0	0	0	0	0	0	0	0	0	0	0	0	0	0	0	0	0	0	0	0	0	0	0	0	0	0	0	0	0	0	0	0
s__Ralstonia_pickettii	0	0	0	0	0	0	0	0	0	0	0	0	0	0	0	0	0	0	0	0	0	0	0	0	0	0	0	0	0	0	0	0	0	0	0	0	0	0	0	0	0	0	0	0	0	0	0	0	0
s__Burkholderiales_bacterium_1_1_47	0	0	0	0	0	0	0	0	0	0	0	0	0	0	0	0.116414	0	0	0	0	0	0.0285363	0	0.246686	0	0	0.29136	0.452292	0.00629199	0.12127	0	0.11775	0	0	0	0	0.170756	0.0122712	0.192806	0.087176	0.000796156	0.000572348	0.653743	0.00742968	0.219387	0.0933934	0.422166	0.0287232	0
s__Oxalobacter_formigenes	0	0	0	0	0.0244743	0	0	0	0	0	0.00752121	0.0270042	0	0	0	0	0	0	0	0.00104436	0	0	0	0	0	0	0.0668607	0	0	0	0.00719905	0	0	0	0	0.00597999	0	0.016653	0.0248621	0	0.545441	0	0	0	0	0	0	0	0
s__Parasutterella_excrementihominis	0	0	0	0	0	0	0	0	0	0	0	0	0	0	0	0.347727	0	0	0	0	0	0.0762818	0	0.358134	0	0	0.218276	0.215252	0.0105288	0.222469	0.00115446	0.540005	0	0	0	0	0.282778	0.0276636	0.164373	0.190898	0.00389585	0.00232119	0.00140895	0.0110867	0	0.131709	0.180938	0.0184093	0
s__Sutterella_parvirubra	0	0	0	0	0	0	0	0	0	0	0	0	0	0	0	0	0	0	0	0	0	0	0	0	0	0	0	0	0	0	0.794347	0	0	0	0	0	0	0	0	0	0	0.0742675	0	0	0	0	0	0	0
s__Sutterella_wadsworthensis	1.16034	0.0543508	0	0.249021	0.493106	0.00211053	1.68442	0.0756352	1.29326	0.4192	0	0	0	0.419009	1.24538	0	1.54544	0.0853713	0.114411	1.34876	0.0581285	0	0.0262679	0	0	0	0	0	2.19109	0	0	0	0	0	0	0	0	0	0	2.88844	0.521662	0	0	0.368815	0	0	0	2.60643	4.66362
s__Eikenella_corrodens	0	0	0	0	0	0	0	0	0	0	0	0	0	0	0	0	0	0	0	0	0	0	0	0	0	0	0	0	0	0	0	0	0	0	0	0	0	0	0	0	0	0	0	0	0	0	0	0	0
s__Neisseria_flavescens	0.0166386	0	0	0.0427365	0	0	0	0	0	0	0	0	0	0	0	0	0	0	0	0	0	0	0	0	0	0	0	0	0	0	0	0	0	0	0	0	0	0	0	0	0	0	0	0	0	0	0	0	0
s__Neisseria_meningitidis	0	0	0	0	0	0	0	0	0	0	0	0	0	0	0	0	0	0	0	0	0	0	0	0	0	0	0	0	0	0	0	0	0	0	0	0	0	0	0	0	0	0	0	0	0	0	0	0	0
s__Neisseria_sicca	0	0	0	0	0	0	0	0	0	0	0	0	0	0	0	0	0	0	0	0	0	0	0	0	0	0	0	0	0	0	0	0	0	0	0	0	0	0	0	0	0	0	0	0	0	0	0	0	0
s__Bilophila_wadsworthia	0	0	0	0	0	0	0.00161436	0.00378282	0	0	0	0	0	0	0	0	0	0	0	0.000366063	0	0	0	0	0.145031	0	0.0925111	0.289813	0.0469317	0	0.0190377	0.00322222	0.00725855	0.0686621	0.00351338	0.00271304	0.0742756	0.00838752	0.0341698	0.021359	0.0211884	0.0175202	0	0	0	0.0301992	0.0478508	0.00554067	0.00406189
s__Desulfovibrio_desulfuricans	0	0	0	0	0	0	0	0	0	0	0	0.00425999	0	0	0	0	0	0	0	0	0	0	0	0	0	0	0	0	0	0	0.0381408	0	0	0	0	0	0.0179518	0	0	0	0	0	0	0	0	0	0	0.0158019	0
s__Desulfovibrio_piger	0	0	0	0	0.111509	0	0	0	0	0	0.0133188	0.107404	0	0	0	0	0	0	0	0	0	0	0.00522797	0	0	0	0	0	0	0	0	0	0	0	0	0	0	0	0	0	0	0	0	0.0286363	0	0	0	0	0
s__Desulfovibrio_vulgaris	0	0	0	0	0	0	0	0	0	0	0	0	0	0	0	0	0	0	0	0	0	0	0	0	0	0	0	0	0	0	0	0	0	0	0	0	0	0	0	0	0	0	0	0	0	0	0	0	0
s__Campylobacter_coli	0	0	0	0	0	0	0	0	0	0	0	0	0	0	0	0	0	0	0	0	0	0	0	0	0	0	0	0	0	0	0	0	0	0	0	0	0	0	0	0	0	0	0	0	0	0	0	0	0
s__Campylobacter_concisus	0	0	0	0	0	0	0	0	0	0	0	0	0	0	0	0	0	0	0	0	0	0	0	0	0	0	0	0	0	0	0	0	0	0	0	0	0	0	0	0	0	0	0	0	0	0	0	0	0
s__Campylobacter_hominis	0	0	0	0	0	0	0	0	0	0	0	0	0	0	0	0	0	0	0	0	0	0	0	0	0	0	0	0	0	0	0	0	0	0	0	0	0	0	0	0	0	0	0	0	0	0	0	0	0
s__Campylobacter_jejuni	0	0	0	0	0	0	0	0	0	0	0	0	0	0	0	0	0	0	0	0	0	0	0	0	0	0	0	0	0	0	0	0	0	0	0	0	0	0	0	0	0	0	0	0	0	0	0	0	0
s__Campylobacter_upsaliensis	0	0	0	0	0	0	0	0	0	0	0	0	0	0	0	0	0	0	0	0	0	0	0	0	0	0	0	0	0	0	0	0	0	0	0	0	0	0	0	0	0	0	0	0	0	0	0	0	0
s__Helicobacter_bilis	0	0	0	0	0	0	0	0	0	0	0	0	0	0	0	0	0	0	0	0	0	0	0	0	0	0	0	0	0	0	0	0	0	0	0	0	0	0	0	0	0	0	0	0	0	0	0	0	0
s__Helicobacter_cinaedi	0	0	0	0	0	0	0	0	0	0	0	0	0	0	0	0	0	0	0	0	0	0	0	0	0	0	0	0	0	0	0	0	0	0	0	0	0	0	0	0	0	0	0	0	0	0	0	0	0
s__Helicobacter_fennelliae	0	0	0	0	0	0	0	0	0	0	0	0	0	0	0	0	0	0	0	0	0	0	0	0	0	0	0	0	0	0	0	0	0	0	0	0	0	0	0	0	0	0	0	0	0	0	0	0	0
s__Aeromonas_aquariorum	0	0	0	0	0	0	0	0	0	0	0	0	0	0	0	0	0	0	0	0	0	0	0	0	0	0	0	0	0	0	0	0	0	0	0	0	0	0	0	0	0	0	0	0	0	0	0	0	0
s__Aeromonas_caviae	0	0	0	0	0	0	0	0	0	0	0	0	0	0	0	0	0	0	0	0	0	0	0	0.00158394	0	0	0	0	0	0	0	0	0	0	0	0	0	0	0	0	0	0	0	0	0	0	0	0	0
s__Aeromonas_hydrophila	0	0	0	0	0	0	0	0	0	0	0	0	0	0	0	0	0	0	0	0	0	0	0	0	0	0	0	0	0	0	0	0	0	0	0	0	0	0	0	0	0	0	0	0	0	0	0	0	0
s__Aeromonas_media	0	0	0	0	0	0	0	0	0	0	0	0	0	0	0	0	0	0	0	0	0	0	0	0	0	0	0	0	0	0	0	0	0	0	0	0	0	0	0	0	0	0	0	0	0	0	0	0	0
s__Aeromonas_salmonicida	0	0	0	0	0	0	0	0	0	0	0	0	0	0	0	0	0	0	0	0	0	0	0	0	0	0	0	0	0	0	0	0	0	0	0	0	0	0	0	0	0	0	0	0	0	0	0	0	0
s__Aeromonas_veronii	0	0	0	0	0	0	0	0	0	0	0	0	0	0	0	0	0	0	0	0	0	0	0	0	0	0	0	0	0	0	0	0	0	0	0	0	0	0	0	0	0	0	0	0	0	0	0	0	0
s__Succinatimonas_hippei	0	0	0	0	0	0	0	0	0	0	0	0	0	0	0	0	0	0	0	0	0	0	0	0	0	0	0	0	0	0	0	0	0	0	0	0	0	0	0	0	0	0	0	0	0	0	0	0	0
s__Citrobacter_freundii	0.00647114	0	0	0	0	0	0	0	0	0	0	0	0	0	0	0	0	0	0	0	0	0	0	0	0	0	0	0	0	0	0	0	0	0	0	0	0	0	0.0118272	0	0	0	0.00565684	0	0	0	0	0	0
s__Citrobacter_koseri	0	0	0	0	0	0	0	0	0	0	0	0	0	0	0	0	0	0	0	0	0	0	0	0	0	0	0	0	0.0579137	0	0	0	0	0	0	0	0	0	0	0	0	0	0	0	0	0	0	0	0
s__Citrobacter_youngae	0	0	0	0	0	0	0	0	0	0	0	0	0	0	0	0	0	0	0	0	0	0	0	0	0	0	0	0	0	0	0	0	0	0	0	0	0	0	0	0	0	0	0	0	0	0	0	0	0
s__Cronobacter_malonaticus	0	0	0	0	0	0	0	0	0	0	0	0	0	0	0	0	0	0	0	0	0	0	0	0	0	0	0	0	0	0	0	0	0	0	0	0	0	0	0	0	0	0	0	0	0	0	0	0	0
s__Cronobacter_sakazakii	0	0	0	0	0	0	0	0	0	0	0	0	0	0	0	0	0	0	0	0	0	0	0	0	0	0	0	0	0	0	0	0	0	0	0	0	0	0	0	0	0	0	0	0	0	0	0	0	0
s__Enterobacteriaceae_bacterium_9_2_54FAA	0	0	0	0	0	0	0	0	0	0	0	0	0	0	0	0	0	0	0	0	0	0	0	0	0	0	0	0	0	0	0	0	0	0	0	0	0	0	0	0	0	0	0	0	0	0	0	0	0
s__Enterobacter_aerogenes	0	0	0	0	0	0	0	0	0	0	0	0	0	0	0	0	0	0	0	0	0	0	0	0	0	0	0	0.011949	0	0	0.00532578	0	0	0	0	0	0	0	0	0	0	0	0	0	0	0	0	0	0
s__Enterobacter_asburiae	0	0	0	0	0	0	0	0	0	0	0	0	0	0	0	0	0	0	0	0	0	0	0	0	0	0	0	0	0	0	0	0	0	0	0	0	0	0	0	0	0	0	0	0	0	0	0	0	0
s__Enterobacter_cancerogenus	0	0	0	0	0	0	0	0	0	0	0	0	0	0	0	0	0	0	0	0	0	0	0	0	0	0	0	0	0	0	0	0	0	0	0	0	0	0	0	0	0	0	0	0	0	0	0	0	0
s__Enterobacter_cloacae	0.256664	0	0	0	0	0	0	0.0500431	0	0	0	0	0	0	0	0	0	0	0	0	0	0	0	0	0	0.0504617	0	0.019485	0	0	0.290021	0	0	0	0	0	0	0	0.00492453	0	0	0	0	0	0	0	0	0	0
s__Enterobacter_hormaechei	0	0	0	0	0	0	0	0	0	0	0	0	0	0	0	0	0	0	0	0	0	0	0	0	0	0	0	0	0	0	0	0	0	0	0	0	0	0	0	0	0	0	0	0	0	0	0	0	0
s__Enterobacter_mori	0	0	0	0	0	0	0	0	0	0	0	0	0	0	0	0	0	0	0	0	0	0	0	0	0	0	0	0	0	0	0	0	0	0	0	0	0	0	0	0	0	0	0	0	0	0	0	0	0
s__Enterobacter_sp_MGH_8	0	0	0	0	0	0	0	0	0	0	0	0	0	0	0	0	0	0	0	0	0	0	0	0	0	0	0	0	0	0	0	0	0	0	0	0	0	0	0	0	0	0	0	0	0	0	0	0	0
s__Escherichia_albertii	0	0	0	0	0	0	0	0	0	0	0	0	0	0	0	0	0	0	0	0	0	0	0	0	0	0	0	0	0	0	0	0	0	0	0	0	0	0	0	0	0	0	0	0	0	0	0	0	0
s__Escherichia_coli	18.6781	0.0857484	0.852368	0.154242	10.4329	0.0255506	0.172376	0.176577	0.0279012	1.01147	0.172121	0.00600555	0.0707471	0.0893336	0.0393799	0	1.23796	0	0.383521	0.076658	7.10894	0.0519447	0	0.0138365	0.0177163	6.16626	0.086959	0.0103288	0	0	0.624575	0.00359015	2.38821	0.189031	0.123686	0.0682669	0.635961	0.012078	0.324988	0	0	0.0279179	0.994142	1.67632	0.0289705	0.0148349	0.0317184	0.0350839	2.48321
s__Escherichia_fergusonii	0	0	0	0	0	0	0	0	0	0	0	0	0	0	0	0	0	0	0	0	0	0	0	0	0	0	0	0	0	0	0	0	0	0	0	0	0	0	0	0	0	0	0	0	0	0	0	0	0
s__Escherichia_hermannii	0	0	0	0	0	0	0	0	0	0	0	0	0	0	0	0	0	0	0	0	0	0	0	0	0	0	0	0	0	0	0	0	0	0	0	0	0	0	0	0	0	0	0	0	0	0	0	0	0
s__Hafnia_alvei	0	0	0	0	0	0	0	0	0	0	0	0	0	0	0	0	0	0	0	0	0	0	0	0	0	0	0	0	0	0	0	0	0	0	0	0	0	0	0	0	0	0	0	0	0	0	0	0	0
s__Klebsiella_oxytoca	0	0	0	0	0	0	0	0	0	0	0	0	0	0	0	0	0	0	0	0	0	0	0	0.00614161	0	0	0	0	0	0	0	0	0	0.0120958	0	0	0	0	0.121333	0	0	0	0	0	0	0	0	0	0
s__Klebsiella_pneumoniae	0.315995	0	0	0	0.0665654	0	0	0.076713	0	0	0	0	0	0	0	0	0	0	0	0	0	0	0	0	0	1.96977	0	0.435653	0	0	0	0	0.258892	0	0	0	0.0116704	0	0.0462781	0	0	0.117734	0	0.00369907	0	0	0	0	0.0395949
s__Klebsiella_sp_MS_92_3	0	0	0	0	0	0	0	0	0	0	0	0	0	0	0	0	0	0	0	0	0	0	0	0	0	3.81523	0	0	0	0	0	0	0	0	0	0	0	0	0	0	0	0	0	0	0	0	0	0	0
s__Klebsiella_variicola	0.00144038	0	0	0	0	0	0	0	0	0	0	0	0	0	0	0	0	0	0	0	0	0	0	0	0	0	0	0	0	0	0	0	0	0	0	0	0	0	0	0	0	0	0	0	0	0	0	0	0
s__Morganella_morganii	0	0	0	0	0	0	0	0	0	0	0	0	0	0	0	0	0	0	0	0	0	0	0	0	0	0	0	0	0	0	0	0	0	0	0	0	0	0	0	0	0	0	0	0	0	0	0	0	0
s__Pantoea_dispersa	0	0	0	0	0	0	0	0	0	0	0	0	0	0	0	0	0	0	0	0	0	0	0	0	0	0	0	0	0	0	0	0	0	0	0	0	0	0	0	0	0	0	0	0	0	0	0	0	0
s__Plesiomonas_shigelloides	0.116142	0	0	0	0	0	0	0	0	0	0	0	0	0	0	0	0	0	0	0	0	0	0	0	0	0	0	0	0	0	0	0	0	0	0	0	0	0	0	0	0	0	0	0	0	0	0	0	0
s__Proteus_mirabilis	0	0	0	0	0	0	0	0	0	0	0	0	0	0	0	0	0	0	0	0	0	0	0	0	0	0	0	0	0	0	0	0	0	0	0	0	0	0	0	0	0	0	0.0988895	0	0	0	0	0	0
s__Proteus_penneri	0	0	0	0	0	0	0	0	0	0	0	0	0	0	0	0	0	0	0	0	0	0	0	0	0	0	0	0	0	0	0	0	0	0	0	0	0	0	0	0	0	0	0	0	0	0	0	0	0
s__Providencia_alcalifaciens	0	0	0	0	0	0	0	0	0	0	0	0	0	0	0	0	0	0	0	0	0	0	0	0	0	0	0	0	0	0	0	0	0	0	0	0	0	0	0	0	0	0	0	0	0	0	0	0	0
s__Providencia_rettgeri	0	0	0	0	0	0	0	0	0	0	0	0	0	0	0	0	0	0	0	0	0	0	0	0	0	0	0	0	0	0	0	0	0	0	0	0	0	0	0	0	0	0	0	0	0	0	0	0	0
s__Raoultella_ornithinolytica	0	0	0	0	0	0	0	0	0	0	0	0	0	0	0	0	0	0	0	0	0	0	0	0	0	0	0	0	0	0	0	0	0	0	0	0	0	0	0	0	0	0	0	0	0	0	0	0	0
s__Salmonella_enterica	0	0	0	0	0	0	0	0	0	0	0	0	0	0	0	0	0	0	0	0	0	0	0	0	0	0	0	0	0	0	0	0	0	0	0	0	0	0	0	0	0	0	0	0	0	0	0	0	0
s__Serratia_marcescens	0	0	0	0	0	0	0	0	0	0	0	0	0	0	0	0	0	0	0	0	0	0	0	0	0	0	0	0	0	0	0	0	0	0	0	0	0	0	0	0	0	0	0	0	0	0	0	0	0
s__Shigella_flexneri	0	0	0	0	0	0	0	0	0	0	0	0	0	0	0	0	0	0	0	0	0	0	0	0	0	0	0	0	0	0	0	0	0	0	0	0	0	0	0	0	0	0	0	0	0	0	0	0	0
s__Shigella_sonnei	0.0182908	0	0	0	0	0	0	0	0	0	0	0	0	0	0	0	0	0	0	0	0	0	0	0	0	0	0	0	0	0	0	0	0	0	0	0	0	0	0	0	0	0	0	0	0	0	0	0	0
s__Actinobacillus_succinogenes	0	0	0	0	0	0	0	0	0	0	0	0	0	0	0	0	0	0	0	0	0	0	0	0	0	0	0	0	0	0	0	0	0	0	0	0	0	0	0	0	0	0	0	0	0	0	0	0	0
s__Aggregatibacter_aphrophilus	0	0	0	0	0	0	0	0	0	0	0	0	0	0	0	0	0	0	0	0	0	0	0	0	0	0	0	0	0	0	0	0	0	0	0	0	0	0	0	0	0	0	0	0	0	0	0	0	0
s__Aggregatibacter_segnis	0	0	0	0	0	0	0	0	0	0	0	0	0	0	0	0	0	0	0	0	0	0	0	0	0	0	0	0	0	0	0	0	0	0	0	0	0	0	0	0	0	0	0	0	0	0	0	0	0
s__Haemophilus_haemolyticus	0	0	0	0	0	0	0	0	0	0	0	0	0	0	0	0	0	0	0	0	0	0	0	0	0	0	0	0	0	0	0	0	0	0	0	0	0	0	0	0	0	0	0	0	0	0	0	0	0
s__Haemophilus_influenzae	0	0	0	0	0	0	0	0	0	0	0	0	0	0	0	0	0	0	0	0	0	0	0	0	0	0	0	0	0	0	0	0	0	0	0	0	0	0	0	0	0	0	0	0	0	0	0	0	0
s__Haemophilus_parahaemolyticus	0	0	0	0	0	0	0	0	0	0	0	0	0	0	0	0	0	0	0	0	0	0	0	0	0	0	0	0	0	0	0	0	0	0	0	0	0	0	0	0	0	0	0	0	0	0	0	0	0
s__Haemophilus_parainfluenzae	0.219203	0.104442	0.112272	0.10375	0	0.0265135	0	0.0514273	0	0	0	0.0440961	0.0279196	0.212481	0.105259	0.607	0.0409967	0	0.0576533	0.0913436	0.975385	0.0945018	0.129067	0.0878117	0	0.00105503	0	0.0165964	0.0755355	0	0.0864104	0.00175048	0.267379	0.32685	0.00627623	0.058093	0	0.355428	0.301468	0	0	0.0473459	0	0	0	0.0666689	0	0	0
s__Haemophilus_paraphrohaemolyticus	0.0331712	0	0	0	0	0	0	0	0	0	0	0	0	0	0	0	0	0	0	0	0	0	0	0	0	0	0	0	0	0	0	0	0	0	0	0	0	0	0	0	0	0	0	0	0	0	0	0	0
s__Haemophilus_pittmaniae	0.100361	0	0	0.293092	0	0	0	0	0	0	0	0	0	0	0.126841	0	0	0	0	0	0	0	0	0	0	0	0	0	0	0	0	0	0	0	0	0	0	0	0	0	0	0	0	0	0	0	0	0	0
s__Haemophilus_sputorum	0	0	0	0	0	0	0	0	0	0	0	0	0	0	0	0.00487031	0	0	0	0	0.0373119	0	0	0	0	0	0	0	0	0	0	0	0	0	0	0	0	0	0	0	0	0	0	0	0	0	0	0	0
s__Acinetobacter_baumannii	0	0	0	0	0	0	0	0	0	0	0	0	0	0	0	0	0	0	0	0	0	0	0	0	0	0	0	0	0	0	0	0	0	0	0	0	0	0	0	0	0	0	0	0	0	0	0	0	0
s__Acinetobacter_bereziniae	0	0	0	0	0	0	0	0	0	0	0	0	0	0	0	0	0	0	0	0	0	0	0	0	0	0	0	0	0	0	0	0	0	0	0	0	0	0	0	0	0	0	0	0	0	0	0	0	0
s__Acinetobacter_johnsonii	0	0	0	0	0	0	0	0	0	0	0	0	0	0	0	0	0	0	0	0	0	0	0	0.0488467	0	0	0	0	0	0	0	0	0	0	0	0	0	0	0	0	0	0	0	0	0	0	0	0	0
s__Acinetobacter_junii	0	0	0	0	0	0	0	0	0	0	0	0	0	0	0	0	0	0	0	0	0	0	0	0	0	0	0	0	0	0	0	0	0	0	0	0	0	0	0	0	0	0	0	0	0	0	0	0	0
s__Acinetobacter_pittii_calcoaceticus_nosocomialis	0	0	0	0	0	0	0	0	0	0	0	0	0	0	0	0	0	0	0	0	0	0	0	0	0	0	0	0	0	0	0	0	0	0	0	0	0	0	0	0	0	0	0	0	0	0	0	0	0
s__Acinetobacter_tandoii	0	0	0	0	0	0	0	0	0	0	0	0	0	0	0	0	0	0	0	0	0	0	0	0	0	0	0	0	0	0	0	0	0	0	0	0	0	0	0	0	0	0	0	0	0	0	0	0	0
s__Acinetobacter_towneri	0	0	0	0	0	0	0	0	0	0	0	0	0	0	0	0	0	0	0	0	0	0	0	0	0	0	0	0	0	0	0	0	0	0	0	0	0	0	0	0	0	0	0	0	0	0	0	0	0
s__Enhydrobacter_aerosaccus	0	0	0	0	0	0	0	0	0	0	0	0	0	0	0	0	0	0	0	0	0	0	0	0.0118336	0	0	0	0	0	0	0	0	0	0	0	0	0	0	0	0	0	0	0	0	0	0	0	0	0
s__Pseudomonas_caeni	0	0	0	0	0	0	0	0	0	0	0	0	0	0	0	0	0	0	0	0	0	0	0	0	0	0	0	0	0	0	0	0	0	0	0	0	0	0	0	0	0	0	0	0	0	0	0	0	0
s__Pseudomonas_fragi	0	0	0	0	0	0	0	0	0	0	0	0	0	0	0	0	0	0	0	0	0	0	0	0	0	0	0	0	0	0	0	0	0	0	0	0	0	0	0	0	0	0	0	0	0	0	0	0	0
s__Vibrio_furnissii	0	0	0	0	0	0	0	0	0	0	0	0	0	0	0	0	0	0	0	0	0	0	0	0	0	0	0	0	0	0	0	0	0	0	0	0	0	0	0	0	0	0	0	0	0	0	0	0	0
s__Stenotrophomonas_maltophilia	0	0	0	0	0	0	0	0	0	0	0	0	0	0	0	0	0	0	0	0	0	0	0	0	0	0	0	0	0	0	0	0	0	0	0	0	0	0	0	0	0	0	0	0	0	0	0	0	0
s__Brachyspira_pilosicoli	0	0	0	0	0	0	0	0	0	0	0.0252065	0	0	0	0	0	0	0	0	0	0	0	0	0	0	0	0	0	0	0	0	0	0	0	0	0	0	0	0	0	0	0	0	0	0	0	0	0	0
s__Treponema_succinifaciens	0	0	0	0	0	0	0	0	0	0	13.601	3.25411	0	0	0	0	0	0	0	0	0	0	4.65356	0	0	0	0	0	0	0	0	0	0	0	0	0	0	0	0	0	0	0	0	0	0	0	0	0	0
s__Pyramidobacter_piscolens	0	0	0	0	0	0	0	0	0	0	0	0	0	0	0	0	0	0	0	0	0	0	0	0	0	0	0	0	0	0	0	0	0	0	0	0	0	0	0	0	0.0321541	0	0	0	0	0	0	0	0
s__Synergistes_sp_3_1_syn1	0	0	0	0	0	0	0	0	0	0	0	0	0	0	0	0	0	0	0	0	0	0	0	0	0	0	0	0	0	0	0	0	0	0	0	0	0	0	0	0	0	0	0	0	0	0	0	0	0
s__Mycoplasma_hominis	0	0	0	0	0	0	0	0	0	0	0	0	0	0	0	0	0	0	0	0	0	0	0	0	0	0	0	0	0	0	0	0	0	0	0	0	0	0	0	0	0	0	0	0	0	0	0	0	0
s__Akkermansia_muciniphila	0	0	0	0	0	0	0	0	0.0481864	0	0	0.00421843	0	0	0.00836875	0.359267	0	0	0	0.00659991	0	5.24291	0	0.473435	0	0	2.27337	4.42731	0	0	0.0987828	0	0	0	0.00540604	1.43187	1.05213	0.00305001	0.0716295	0.00635987	1.87088	0	0	0.068538	0	0	0	0.540483	0
s__Debaryomyces_hansenii	0	0	0	0	0	0	0	0	0	0	0	0	0	0	0	0	0	0	0	0	0	0	0	0	0	0	0	0	0	0	0	0	0	0	0	0	0	0	0	0	0	0	0	0	0	0	0	0	0
s__Candida_glabrata	0	0	0	0	0	0	0	0	0	0	0	0	0	0	0	0	0	0	0	0	0	0	0	0	0	0	0	0	0	0	0	0	0	0	0	0	0	0	0	0	0	0	0	0	0	0	0	0	0
s__Saccharomyces_cerevisiae	0	0	0	0	0	0	0	0	0	0	0	0	0	0	0	0	0	0	0	0	0	0	0.176833	0	0	0	0	0	0	0	0	0	0	0	0	0	0	0	0	0.000590196	0	0	0	0	0	0	0	0	0
s__Candida_albicans	0	0	0	0	0	0	0	0	0	0	0	0	0	0	0	0	0	0	0	0	0	0	0	0	0	0	0	0	0	0	0	0	0	0	0	0	0	0	0	0	0	0	0	0	0	0	0	0	0
s__Candida_tropicalis	0	0	0	0	0	0	0	0	0	0	0	0	0	0	0	0	0	0	0	0	0	0	0	0	0	0	0	0	0	0	0	0	0	0	0	0	0	0	0	0	0	0	0	0	0	0	0	0	0
s__Giardia_intestinalis	0	0	0	0	0	0	0	0	0	0	0	0	0	0	0	0	0	0	0	0	0	0	0	0	0	0	0	0	0	0	0	0	0	0	0.321132	0	0	0	0	0	0	0	0	0	0	0	0	0	0
s__Erwinia_phage_phiEa21_4	0	0	0	0	0	0	0	0	0	0	0	0	0	0	0	0	0	0	0	0	0	0	0	0	0	0	0	0	0	0	0	0	0	0	0	0	0	0	0	0	0	0	0	0	0	0	0	0	0
s__Aeromonas_phage_phiO18P	0	0	0	0	0	0	0	0	0	0	0	0	0	0	0	0	0	0	0	0	0	0	0	0	0	0	0	0	0	0	0	0	0	0	0	0	0	0	0	0	0	0	0	0	0	0	0	0	0
s__Cronobacter_phage_CR5	0	0	0	0	0	0	0	0	0	0	0	0	0	0	0	0	0	0	0	0	0	0	0	0	0	0	0	0	0	0	0	0	0	0	0	0	0	0	0	0	0	0	0	0	0	0	0	0	0
s__Enterobacteria_phage_SfV	0	0	0	0	0	0	0	0	0	0	0	0	0	0	0	0	0	0	0	0	0	0	0	0	0	0	0	0	0	0	0	0	0	0	0	0	0	0	0	0	0	0	0	0	0	0	0	0	0
s__Enterobacteria_phage_phiP27	0	0	0	0	0	0	0	0	0	0	0	0	0	0	0	0	0	0	0	0	0	0	0	0	0	0	0	0	0	0	0	0	0	0	0	0	0	0	0	0	0	0	0	0	0	0	0	0	0
s__Enterobacteria_phage_vB_KleM_RaK2	0	0	0	0	0	0	0	0	0	0	0	0	0	0	0	0	0	0	0	0	0	0	0	0	0	0	0	0	0	0	0	0	0	0	0	0	0	0	0	0	0	0	0	0	0	0	0	0	0
s__Enterococcus_phage_phiEF24C	0	0	0	0	0	0	0	0	0	0	0	0	0	0	0	0	0	0	0	0	0	0	0	0	0	0	0	0	0	0	0	0	0	0	0	0	0	0	0	0	0	0	0	0	0	0	0	0	0
s__Klebsiella_phage_0507_KN2_1	0	0	0	0	0	0	0	0	0	0	0	0	0	0	0	0	0	0	0	0	0	0	0	0	0	0	0	0	0	0	0	0	0	0	0	0	0	0	0	0	0	0	0	0	0	0	0	0	0
s__Klebsiella_phage_JD001	0	0	0	0	0	0	0	0	0	0	0	0	0	0	0	0	0	0	0	0	0	0	0	0	0	0	0	0	0	0	0	0	0	0	0	0	0	0	0	0	0	0	0	0	0	0	0	0	0
s__Enterobacteria_phage_PsP3	0	0	0	0	0	0	0	0	0	0	0	0	0	0	0	0	0	0	0	0	0	0	0	0	0	0	0	0	0	0	0	0	0	0	0	0	0	0	0	0	0	0	0	0	0	0	0	0	0
s__Enterobacteria_phage_HX01	0	0	0	0	0	0	0	0	0	0	0	0	0	0	0	0	0	0	0	0	0	0	0	0	0	0	0	0	0	0	0	0	0	0	0	0	0	0	0	0	0	0	0	0	0	0	0	0	0
s__Enterobacteria_phage_RB69	0	0	0	0	0	0	0	0	0	0	0	0	0	0	0	0	0	0	0	0	0	0	0	0	0	0	0	0	0	0	0	0	0	0	0	0	0	0	0	0	0	0	0	0	0	0	0	0	0
s__Klebsiella_phage_KP27	0	0	0	0	0	0	0	0	0	0	0	0	0	0	0	0	0	0	0	0	0	0	0	0	0	0	0	0	0	0	0	0	0	0	0	0	0	0	0	0	0	0	0	0	0	0	0	0	0
s__Enterobacteria_phage_ST104	0	0	0	0	0	0	0	0	0	0	0	0	0	0	0	0	0	0	0	0	0	0	0	0	0	0	0	0	0	0	0	0	0	0	0	0	0	0	0	0	0	0	0	0	0	0	0	0	0
s__Salmonella_phage_HK620	0	0	0	0	0	0	0	0	0	0	0	0	0	0	0	0	0	0	0	0	0	0	0	0	0	0	0	0	0	0	0	0	0	0	0	0	0	0	0	0	0	0	0	0	0	0	0	0	0
s__Shigella_phage_Sf6	0	0	0	0	0	0	0	0	0	0	0	0	0	0	0	0	0	0	0	0	0	0	0	0	0	0	0	0	0	0	0	0	0	0	0	0	0	0	0	0	0	0	0	0	0	0	0	0	0
s__Klebsiella_phage_KP34	0	0	0	0	0	0	0	0	0	0	0	0	0	0	0	0	0	0	0	0	0	0	0	0	0	0	0	0	0	0	0	0	0	0	0	0	0	0	0	0	0	0	0	0	0	0	0	0	0
s__Enterobacteria_phage_T7	0	0	0	0	0	0.640796	0	0	0	0	0	0	0	0	0	0	0	0	0	0	0	0	0	0	0	0	0	0	0	0	0	0	0	0	0	0	0	0	0	0	0	0	0	0	0	0	0	0	0
s__Enterobacteria_phage_HK022	0	0	0	0	0	0	0	0	0	0	0	0	0	0	0	0	0	0	0	0	0	0	0	0	0	0	0	0	0	0	0	0	0	0	0	0	0	0	0	0	0	0	0	0	0	0	0	0	0
s__Enterobacteria_phage_HK225	0	0	0	0	0	0	0	0	0	0	0	0	0	0	0	0	0	0	0	0	0	0	0	0	0	0	0	0	0	0	0	0	0	0	0	0	0	0	0	0	0	0	0	0	0	0	0	0	0
s__Enterobacteria_phage_HK97	0	0	0	0	0	0	0	0	0	0	0	0	0	0	0	0	0	0	0	0	0	0	0	0	0	0	0	0	0	0	0	0	0	0	0	0	0	0	0	0	0	0	0	0	0	0	0	0	0
s__Enterobacteria_phage_mEpX1	0	0	0	0	0	0	0	0	0	0	0	0	0	0	0	0	0	0	0	0	0	0	0	0	0	0	0	0	0	0	0	0	0	0	0	0	0	0	0	0	0	0	0	0	0	0	0	0	0
s__Clostridium_phage_PhiS63	0	0	0	0	0	0	0	0	0	0	0	0	0	0	0	0	0	0	0	0	0	0	0	0	0	0	0	0	0	0	0	0	0	0	0	0	0	0	0	0	0	0	0	0	0	0	0	0	0
s__Clostridium_phage_phiCP39_O	0	0	0	0	0	0	0	0	0	0	0	0	0	0	0	0	0	0	0	0	0	0	0	0	0	0	0	0	0	0	0	0	0	0	0	0	0	0	0	0	0	0	0	0	0	0	0	0	0
s__Enterococcus_phage_EFRM31	0	0	0	0	0	0	0	0	0	0	0	0	0	0	0	0	0	0	0	0	0	0	0	0	0	0	0	0	0	0	0	0	0	0	0	0	0	0	0	0	0	0	0	0	0	0	0	0	0
s__Lactobacillus_phage_Lc_Nu	0	0	0	0	0	0	0	0	0	0	0	0	0	0	0	0	0	0	0	0	0	0	0	0	0	0	0	0	0	0	0	0	0	0	0	0	0	0	0	0	0	0	0	0	0	0	0	0	0
s__Lactobacillus_phage_PL_1	0	0	0	0	0	0	0	0	0	0	0	0	0	0	0	0	0	0	0	0	0	0	0	0	0	0	0	0	0	0	0	0	0	0	0.158363	0	0	0	0	0	0	0	0	0	0	0	0	0	0
s__Lactococcus_phage_P680	0	0	0	0	0	0	0	0	0	0	0	0	0	0	0	0	0	0	0	0	0	0	0	0	0	0	0	0	0	0	0	0	0	0	0	0	0	0	0	0	0	0	0	0	0	0	0	0	0
s__Propionibacterium_phage_P100D	0	0	0	0	0	0	0	0	0	0	0	0	0	0	0	0	0	0	0	0	0	0	0	0	0	0	0	0	0	0	0	0	0	0	0	0	0	0	0	0	0	0	0	0	0	0	0	0	0
s__Propionibacterium_phage_P101A	0	0	0	0	0	0	0	0	0	0	0	0	0	0	0	0	0	0	0	0	0	0	0	0	0	0	0	0	0	0	0	0	0	0	0	0	0	0	0	0	0	0	0	0	0	0	0	0	0
s__Propionibacterium_phage_P104A	0	0	0	0	0	0	0	0	0	0	0	0	0	0	0	0	0	0	0	0	0	0	0	0	0	0	0	0	0	0	0	0	0	0	0	0	0	0	0	0	0	0	0	0	0	0	0	0	0
s__Propionibacterium_phage_P14_4	0	0	0	0	0	0	0	0	0	0	0	0	0	0	0	0	0	0	0	0	0	0	0	0	0	0	0	0	0	0	0	0	0	0	0	0	0	0	0	0	0	0	0	0	0	0	0	0	0
s__Salmonella_phage_Vi_II_E1	0	0	0	0	0	0	0	0	0	0	0	0	0	0	0	0	0	0	0	0	0	0	0	0	0	0	0	0	0	0	0	0	0	0	0	0	0	0	0	0	0	0	0	0	0	0	0	0	0
s__Staphylococcus_phage_80alpha	0	0	0	0	0	0	0	0	0	0	0	0	0	0	0	0	0	0	0	0	0	0	0	0	0	0	0	0	0	0	0	0	0	0	0	0	0	0	0	0	0	0	0	0	0	0	0	0	0
s__Staphylococcus_phage_PVL	0	0	0	0	0	0	0	0	0	0	0	0	0	0	0	0	0	0	0	0	0	0	0	0	0	0	0	0	0	0	0	0	0	0	0	0	0	0	0	0	0	0	0	0	0	0	0	0	0
s__Klebsiella_phage_KP36	0	0	0	0	0	0	0	0	0	0	0	0	0	0	0	0	0	0	0	0	0	0	0	0	0	0	0	0	0	0	0	0	0	0	0	0	0	0	0	0	0	0	0	0	0	0	0	0	0
s__Enterobacteria_phage_If1	0	0	0	0	0	0	0	0	0	0	0	0	0	0	0	0	0	0	0	0	0	0	0	0	0	0	0	0	0	0	0	0	0	0	0	0	0	0	0	0	0	0	0	0	0	0	0	0	0
s__Enterobacteria_phage_M13	0	0	0	0	0	0	0	0	0	0	0	0	0	0	0	0	0	0	0	0	0	0	0	0	0	0	0	0	0	0	0	0	0	0	0	0	0	0	0	0	0	0	0	0	0	0	0	0	0
s__Enterobacteria_phage_HK542	0	0	0	0	0	0	0	0	0	0	0	0	0	0	0	0	0	0	0	0	0	0	0	0	0	0	0	0	0	0	0	0	0	0	0	0	0	0	0	0	0	0	0	0	0	0	0	0	0
s__Enterobacteria_phage_HK544	0	0	0	0	0	0	0	0	0	0	0	0	0	0	0	0	0	0	0	0	0	0	0	0	0	0	0	0	0	0	0	0	0	0	0	0	0	0	0	0	0	0	0	0	0	0	0	0	0
s__Vibrio_phage_pYD38_A	0	0	0	0	0	0	0	0	0	0	0	0	0	0	0	0	0	0	0	0	0	0	0	0	0	0	0	0	0	0	0	0	0	0	0	0	0	0	0	0	0	0	0	0	0	0	0	0	0
[truncated: 556 more columns]
