# Supplementary material for: Statistical modeling of gut microbiota for personalized health status monitoring
Source: Microbiome. 2023 Aug 18;11:184. doi: 10.1186/s40168-023-01614-x (PMC10436630; doi:10.1186/s40168-023-01614-x)
Supplement: Supplementary file 4 — Additionalfile 3. [file 40168_2023_1614_MOESM3_ESM.xlsx]

## Sheet: Table S1
Queue name	Number of samples	Article	Standards for the health group	Definition of health
S-2	8	Symptomatic atherosclerosis is associated with an altered gut metagenome	The control group was selected to represent an age- and sex-matched group with no cardiovascular health problems and was recruited from two on-going population-based cohorts that have been described previously. The investigations of the control group included repeated ultrasound examinations of the carotid and femoral arteries, and no large, potentially vulnerable plaques were detected. Further i…	Absence of diagnosed disease
S-4	16	Human microbiome signatures of differential colorectal cancer drug metabolism	20 healthy individuals who were > 18 years of age, had no health conditions and had not used antibiotics within the prior 6 months were enrolled and provided informed consent. Age, gender and BMI were recorded.	Known disease absence
S-7	39	Two distinct metacommunities characterize the gut microbiota in Crohn's disease patients	The cohort was described as a healthy control and no additional disease information was provided.	Absence of diagnosed disease
S-8	107	Unique Features of Ethnic Mongolian Gut Microbiome revealed by metagenomic analysis	The cohort was described as healthy Mongolian adults and no additional disease information was provided.	Absence of diagnosed disease
V-1	30	Metagenome Sequencing of the Hadza Hunter-Gatherer Gut Microbiota	Healthy participants with no antibiotic use at least 3 months prior to sampling. Samples were matched with subject information for age, sex, and health status.	Absence of diagnosed disease
V-10	92	Alterations of the human gut microbiome in liver cirrhosis	The control group included 114 healthy volunteers who visited the First Affiliated Hospital of Zhejiang University in China for their annual physical examination. The liver imaging and liver biochemistry results of all healthy controls were in the normal range. Physical examination, routine examination of blood, urine and stools, preoperative serological tests (including the detection of hepatiti…	Known disease absence
V-12	101	Gut microbiome and serum metabolome alterations in obesity and after weight-loss intervention	79 lean controls. Age- and sex matched healthy controls with BMI < 23 kg/m^2 were recruited from volunteers of Shanghai Jiao Tong University School of Medicine. The exclusion criteria for controls were: hypertension; impaired glucose regulation; diabetes mellitus; history of obesity, gastrointestinal disease and gastrointestinal surgery within 5 years before.	Absence of diagnosed disease
V-14	13	Potential and active functions in the gut microbiota of a healthy human cohort	15 healthy Sardinian volunteers. Stool samples were collected from individuals self-reporting the absence of (i) antimicrobial treatment during the previous 6 months from sample collection, (ii) inflammatory bowel disease and other autoimmune conditions, (iii) significant variations of body temperature during the last 2 weeks, and (iv) unusual body weight fluctuation during the last 3 years befor…	Known disease absence
V-15	33	Community characteristics of the gut microbiomes of competitive cyclists	Thirty-three cyclists (11 females, 22 males), aged 19-49 (median age 33), with no major medical issues and no antibiotic use within the previous year were enrolled to provide fecal samples.	Absence of diagnosed disease
V-16	58	Identification and assembly of genomes and genetic elements in complex metagenomic samples without using reference genomes	The Danish samples include healthy individuals ranging in body mass index from 18 to 42.	Absence of diagnosed disease
V-18	20	Subsistence strategies in traditional societies distinguish gut microbiomes	Sample information on obesity and overweight is provided in the supplementary document	Absence of diagnosed disease
V-19	21	Gut microbiome development along the colorectal adenoma–carcinoma sequence	The cohort was described as a healthy control with clinical data.	Known disease absence
V-2	75	The gut microbiome in atherosclerotic cardiovascular disease	187 healthy controls. All the healthy control individuals enrolled were free of clinically evident ACVD symptoms at the time of the medical examination. Demographic data and cardiovascular risk factors were collected by a questionnaire. Individuals with peripheral artery disease, known coronary artery disease or myocardial infarction, cardiomyopathy, renal failure, peripheral neuropathy, systemic…	Absence of diagnosed disease
V-20	16	Stability of Gut Enterotypes in Korean Monozygotic Twins and Their Association with Biomarkers and Diet	A study about healthy twin. The samples were measured for BMI, glucose, total cholesterol, triglycerides, high-density and low-density lipoproteins, insulin levels, and serum uric acid levels. Medication history and disease history questionnaires were filled out, but there was no original information.	Known disease absence
V-22	467	Linking the Human Gut Microbiome to Inflammatory Cytokine Production Capacity	Inclusion criteria of 534 adult healthy volunteers were > 18 years of age and Western European descent. Exclusion criteria were pregnancy/breastfeeding, chronic or acute disease at the time of assessment, and use of chronic or acute medication during the last month before the study. After visiting the hospital to donate blood, volunteers received an extensive online questionnaire about lifestyle,…	Known disease absence
V-23 & V-24	222	Structure, function and diversity of the healthy human microbiome (HMP1-2012) and Strains, functions and dynamics in the expanded Human Microbiome Project (HMP2-2017)	300 subjects between the ages of 18 and 40 years passed a screening for systemic health based on oral, cutaneous, and body mass exclusion criteria (see http://hmpdacc.org/micro_analysis/microbiome_sampling.php). Individuals clinically screened for absence of disease.	Known disease absence
V-25	883	Personalized Nutrition by Prediction of Glycemic Responses	Study participants were healthy individuals aged 18-70 able to provide informed consent and operate a glucometer. Prior to the study, participants filled medical, lifestyle, and nutritional questionnaires. Participants included in the study were males and females aged 18-70 able to provide an informed consent and technically operate a glucometer (for calibration of the CGM) throughout the connect…	Known disease absence
V-29	55	The oral and gut microbiomes are perturbed in rheumatoid arthritis and partly normalized after treatment	The healthy control group had to meet the following inclusion criteria: 18-65 years of age, with normal values on recent screens for liver and kidney function, routine blood tests, erythrocyte sedimentation rate, fasting blood glucose, blood lipids, and blood pressure. Subjects were excluded if they had a history of chronic serious infection, any current infection, any type of cancer or autoimmun…	Known disease absence
V-30	1	Gut microbiome diversity among Cheyenne and Arapaho individuals from western Oklahoma	At the time of consent, phenotypic information including age, sex, height, weight, smoking patterns, and self-reported T2D status was collected. Collected height and weight measurements were used to calculate BMI following the standard CDC formula.	Absence of diagnosed disease
V-32	26	The gut microbiome of healthy Japanese and its microbial and functional uniqueness	No subjects were treated with antibiotics during fecal sample collection.	Absence of diagnosed disease
V-33	19	The initial state of the human gut microbiome determines its reshaping by antibiotics	Controls were selected following the same stringent criteria. Healthy volunteers recruited in the Quebec City region (Canada) were aged between 21 and 35 years and had normal intestinal transit. Subjects with any of the exclusion criteria below were not eligible for entry into the present study. (1) Working in a health-care facility or living with someone working in a health-care facility. (2) Wo…	Known disease absence
V-38	35	Gut microbiota dysbiosis contributes to the development of hypertension	41 healthy controls (SBP <= 125 mmHg, or DBP <= 80 mmHg). Healthy volunteers had no history of diabetes mellitus or hypercholesterolemia. Individuals were also excluded if they had received antibiotics or probiotics within the last 8 weeks.	Absence of diagnosed disease
V-43	30	Colorectal Cancer and the Human Gut Microbiome: Reproducibility with Whole-Genome Shotgun Sequencing	Controls who were waiting surgery for non-oncological and non-gastrointestinal conditions	Absence of diagnosed disease
V-44	89	Dynamics and Stabilization of the Human Gut Microbiome during the First Year of Life	Maternal length, prepregnancy weight and weight at the time of delivery, information on parental smoking (nonsmoker, light smoker or heavy smoker) were self-reported. No clear disease information.	Absence of diagnosed disease
V-45	3	A novel Ruminococcus gnavus clade enriched in inflammatory bowel disease patients	Three participants with gastrointestinal symptoms that tested negative for IBD were included as a control population.	Absence of diagnosed disease
V-46	39	Richness of human gut microbiome correlates with metabolic markers	292 non-diabetic individuals were included in the protocol. They had no known gastrointestinal disease, no previously bariatric surgery, no medications known to affect the immune system, and no antibiotics 2 months before faecal sample collection.	Known disease absence
V-48	17	Dynamics of metatranscription in the inflammatory bowel disease gut microbiome	Participants in all groups were excluded if they were pregnant, had a known bleeding disorder, had taken antibiotics within the month preceding the screening visit, were actively being treated for a malignancy with chemotherapy, had an acute gastrointestinal infection, were diagnosed with an indeterminate colitis, or had had bowel/intestinal surgery other than an appendectomy or cholecystectomy. …	Absence of diagnosed disease
V-6	42	Potential of fecal microbiota for early-stage detection of colorectal cancer	This study population only included participants without previous colon or rectal surgery, colorectal cancer, inflammatory or infectious injuries of the intestine.	Absence of diagnosed disease
V-8	61	A metagenome-wide association study of gut microbiota in type 2 diabetes	Some clinical information was tested, but no criteria for disease diagnosis were available. The healthy control individuals had not received any antibiotic treatment within 2 months before sample collection.	Absence of diagnosed disease
V-9	18	Gut metagenome in European women with normal, impaired and diabetic glucose control	Women who had normal glucose tolerance. Exclusion criteria were chronic inflammatory disease and treatment with antibiotics during the preceding 3 months. The re-examination took place in 2009 and included questionnaires about current and previous diseases, current medication and smoking habits.	Known disease absence

## Sheet: Table S2
Country	Number of samples
China	1274
Austria	146
France	155
Germany	61
USA	530
Spain	186
Tanzania	20
Italian	10
Sweden	145
Italy	13
Denmark	258
Peru	15
Korea	16
Netherlands	467
Israel	883
Japan	31
Canada	23
Mongolia and Inner Mongolia	107
Iceland	1
Former Yugoslavia	2
Norway	1
Hungary	1
Estonia	1
Finland	1

## Sheet: Table S3
H+ species (P < 0.1)	H- species (P < 0.1)
s__Bacteroidales_bacterium_ph8	s__Clostridium_bolteae		Note: Yellow indicates 4 species that are present in both groups.
s__Bifidobacterium_adolescentis	s__Clostridium_hathewayi
s__Sutterella_wadsworthensis	s__Clostridium_citroniae
s__Alistipes_senegalensis	s__Clostridium_symbiosum
s__Barnesiella_intestinihominis	s__Ruminococcus_gnavus
s__Alistipes_shahii	s__Solobacterium_moorei
s__Lachnospiraceae_bacterium_8_1_57FAA	s__Clostridiales_bacterium_1_7_47FAA
s__Alistipes_finegoldii	s__Clostridium_asparagiforme
s__Eubacterium_rectale	s__Escherichia_coli
s__Bifidobacterium_catenulatum	s__Flavonifractor_plautii
s__Faecalibacterium_prausnitzii	s__Holdemania_filiformis
s__Prevotella_copri	s__Streptococcus_mitis_oralis_pneumoniae
s__Collinsella_aerofaciens	s__Clostridium_ramosum
s__Anaerostipes_hadrus	s__Eggerthella_lenta
s__Eubacterium_eligens	s__Lachnospiraceae_bacterium_1_4_56FAA
s__Eubacterium_hallii	s__Streptococcus_anginosus
s__Ruminococcus_callidus	s__Granulicatella_adiacens
s__Coprococcus_catus	s__Streptococcus_sanguinis
s__Parabacteroides_merdae	s__Lachnospiraceae_bacterium_3_1_57FAA_CT1
s__Bifidobacterium_longum	s__Clostridium_nexile
s__Dorea_longicatena	s__Clostridium_clostridioforme
s__Alistipes_onderdonkii	s__Bacteroides_fragilis
s__Eubacterium_siraeum	s__Klebsiella_pneumoniae
s__Roseburia_hominis	s__Erysipelotrichaceae_bacterium_2_2_44A
s__Odoribacter_splanchnicus	s__Ruminococcus_torques
s__Bacteroides_massiliensis	s__Streptococcus_gordonii
s__Alistipes_putredinis	s__Streptococcus_infantis
s__Lachnospiraceae_bacterium_5_1_63FAA	s__Ruminococcaceae_bacterium_D16
s__Bifidobacterium_angulatum	s__Veillonella_parvula
s__Ruminococcus_sp_5_1_39BFAA	s__Gemella_sanguinis
s__Bifidobacterium_bifidum	s__Lachnospiraceae_bacterium_1_1_57FAA
s__Coprococcus_sp_ART55_1	s__Streptococcus_australis
s__Dorea_formicigenerans	s__Anaerotruncus_colihominis
s__Bacteroides_uniformis	s__Streptococcus_vestibularis
s__Bacteroides_dorei	s__Lachnospiraceae_bacterium_2_1_58FAA
s__Coprococcus_comes	s__Lachnospiraceae_bacterium_5_1_57FAA
s__Eubacterium_biforme	s__Streptococcus_parasanguinis
s__Streptococcus_thermophilus	s__Peptostreptococcus_stomatis
s__Lactobacillus_ruminis	s__candidate_division_TM7_single_cell_isolate_TM7c
s__Roseburia_intestinalis	s__Veillonella_atypica
s__Bacteroides_eggerthii	s__Subdoligranulum_variabile
s__Paraprevotella_xylaniphila	s__Atopobium_parvulum
s__Paraprevotella_clara	s__Lachnospiraceae_bacterium_9_1_43BFAA
s__Bacteroides_faecis	s__Rothia_mucilaginosa
s__Roseburia_inulinivorans	s__Blautia_producta
s__Ruminococcus_lactaris	s__Clostridium_innocuum
s__Bacteroides_ovatus	s__Gemella_morbillorum
s__Eubacterium_ramulus	s__Fusobacterium_nucleatum
s__Bacteroides_clarus	s__Subdoligranulum_sp_4_3_54A2FAA
s__Coprobacter_fastidiosus	s__Lactobacillus_salivarius
s__Ruminococcus_obeum	s__Erysipelotrichaceae_bacterium_21_3
s__Oxalobacter_formigenes	s__Clostridium_leptum
s__Eubacterium_ventriosum	s__Bifidobacterium_dentium
s__Alistipes_indistinctus	s__Veillonella_dispar
s__Akkermansia_muciniphila	s__Streptococcus_salivarius
s__Catenibacterium_mitsuokai	s__Clostridium_scindens
s__Bacteroides_vulgatus	s__Lachnospiraceae_bacterium_6_1_63FAA
s__Bacteroides_caccae	s__Eubacterium_limosum
s__Methanobrevibacter_smithii	s__Clostridiaceae_bacterium_JC118
s__Butyrivibrio_crossotus	s__Actinomyces_graevenitzii
s__Bacteroides_cellulosilyticus	s__Fusobacterium_mortiferum
s__Parasutterella_excrementihominis	s__Clostridium_perfringens
s__Bacteroides_salyersiae	s__Fusobacterium_varium
s__Prevotella_stercorea	s__Streptococcus_tigurinus
s__Bacteroides_finegoldii	s__Eubacterium_sp_3_1_31
s__Bifidobacterium_animalis	s__Gemella_haemolysans
s__Clostridium_sp_L2_50	s__Erysipelotrichaceae_bacterium_6_1_45
s__Coprococcus_eutactus	s__Actinomyces_odontolyticus
s__Ruminococcus_bromii	s__Streptococcus_cristatus
s__Alistipes_sp_AP11	s__Bacteroides_thetaiotaomicron
s__Odoribacter_laneus	s__Bilophila_wadsworthia
s__Clostridium_bartlettii	s__Roseburia_inulinivorans
s__Lachnospiraceae_bacterium_3_1_46FAA	s__Bacteroides_plebeius
s__Phascolarctobacterium_succinatutens	s__Erysipelotrichaceae_bacterium_3_1_53
s__Ruminococcus_champanellensis	s__Megamonas_rupellensis
s__Ruminococcus_flavefaciens	s__Parvimonas_micra
s__Lactobacillus_acidophilus	s__Eubacterium_infirmum
	s__Parabacteroides_goldsteinii
	s__Lachnospiraceae_bacterium_7_1_58FAA
	s__Blautia_hydrogenotrophica
	s__Eubacterium_dolichum
	s__Dialister_invisus
	s__Scardovia_wiggsiae
	s__Megasphaera_micronuciformis
	s__Lactobacillus_mucosae
	s__Lachnospiraceae_bacterium_4_1_37FAA
	s__Enterococcus_faecalis
	s__Fusobacterium_ulcerans
	s__Bacteroides_nordii
	s__Erysipelotrichaceae_bacterium_5_2_54FAA
	s__Oribacterium_sinus
	s__Lactobacillus_gasseri
	s__Eubacterium_eligens
	s__Streptococcus_intermedius
	s__Enterobacter_cloacae
	s__Streptococcus_constellatus
	s__Rothia_dentocariosa
	s__Megamonas_hypermegale
	s__Streptococcus_mutans
	s__Collinsella_tanakaei
	s__Citrobacter_freundii
	s__Butyricimonas_synergistica
	s__Eubacterium_cylindroides
	s__Lactobacillus_fermentum
	s__Pseudoflavonifractor_capillosus
	s__Abiotrophia_defectiva
	s__Anaerostipes_caccae
	s__candidate_division_TM7_single_cell_isolate_TM7b
	s__Bacteroides_coprocola
	s__Gordonibacter_pamelaeae
	s__Enterococcus_faecium
	s__Anaerofustis_stercorihominis
	s__Bacteroides_stercoris
	s__Bacteroides_intestinalis
	s__Acidaminococcus_intestini
	s__Parabacteroides_distasonis
	s__Eubacterium_brachy
	s__Clostridium_methylpentosum
	s__Ruminococcus_bromii
	s__Streptococcus_oligofermentans
	s__Clostridium_sp_ATCC_BAA_442
	s__Eubacterium_ventriosum
	s__Pyramidobacter_piscolens
	s__Acidaminococcus_fermentans
	s__Weissella_confusa
	s__Lachnospiraceae_bacterium_2_1_46FAA
	s__Bacteroides_oleiciplenus
	s__Porphyromonas_asaccharolytica
	s__Saccharomyces_cerevisiae
	s__Collinsella_intestinalis
	s__Adlercreutzia_equolifaciens
	s__Atopobium_rimae
	s__Coriobacteriaceae_bacterium_phI
	s__Streptococcus_infantarius
	s__Holdemania_sp_AP2
	s__Alloscardovia_omnicolens

## Sheet: Table S4
Health patterns classification				Enterotype classification
66 species (6 genera)		2 species (Bifidobacterium catenulatum and Bifidobacterium angulatum)		2 genera (Bacteroides and Prevotella)		4 species (Prevotella copri, Bacteroides uniformis, Bacteroides vulgatus and Bacteroides stercoris)
model	AUC	model	AUC	model	AUC	model	AUC
RF	0.999084	RF	0.999363	RF	0.988	RF	0.925
GB	0.995748	GB	0.995199	GB	0.992	GB	0.929
XGB	0.999301	XGB	0.999129	XGB	0.989	XGB	0.924
XGBRF	0.999547	XGBRF	0.999531	XGBRF	0.99	XGBRF	0.923
LGB	0.996478	LGB	0.998645	LGB	0.99	LGB	0.924

## Sheet: Table S5
Using Bifidobacterium catenulatum, Bifidobacterium angulatum as features, and an RF model with a sample ratio of 0.8 as the prediction model
Discovery dataset	HP1	HP2	HP3	HP4	Total number of samples
ACVD	9	0	143	0	152
SA	1	0	12	1	14
CRC	33	2	220	2	257
CA	19	1	60	3	83
UC	16	0	79	1	96
CD	8	0	100	0	108
T2D	27	4	207	0	238
IGT	9	0	34	1	44
RA	8	0	84	0	92
OB	47	3	287	5	342
OW	34	1	202	1	238
UW	4	1	42	0	47

## Sheet: Table S6
Feature number											Note: 1. x <= 1, log2(2x + 0.00001); x > 1, x^(1/2)
	1e-60	1e-50	1e-40	1e-30	1e-20	1e-10	0.001	0.01	0.1
1e-60	6	8	13	19	32	53	92	110	136
1e-50	7	9	14	20	33	54	93	111	137
1e-40	9	11	16	22	35	56	95	113	139
1e-30	13	15	20	26	39	60	99	117	143
1e-20	19	21	26	32	45	66	105	123	149
1e-10	34	36	41	47	60	81	120	137	163
0.001	65	67	72	78	91	112	150	167	192
0.01	73	75	80	86	99	120	158	175	200
0.1	83	85	90	96	109	130	168	185	209
Accuracy on discovery data (2636 Samples)											Accuracy on discovery data (1711 Samples)											Balanced accuracy on discovery data (4347 Samples)
	1e-60	1e-50	1e-40	1e-30	1e-20	1e-10	0.001	0.01	0.1			1e-60	1e-50	1e-40	1e-30	1e-20	1e-10	0.001	0.01	0.1			1e-60	1e-50	1e-40	1e-30	1e-20	1e-10	0.001	0.01	0.1
1e-60	0.8319	0.7739	0.7656	0.7155	0.7174	0.7159	0.714	0.7234	0.7189		1e-60	0.4009	0.5044	0.5307	0.6528	0.6669	0.7037	0.7124	0.713	0.7265		1e-60	0.6164	0.6391	0.6481	0.6842	0.6921	0.7098	0.7132	0.7182	0.7227
1e-50	0.7978	0.78	0.7496	0.7166	0.7151	0.7128	0.7162	0.7219	0.7185		1e-50	0.4547	0.4822	0.5529	0.6464	0.668	0.7072	0.7107	0.7154	0.7276		1e-50	0.6263	0.6311	0.6513	0.6815	0.6916	0.71	0.7135	0.7186	0.7231
1e-40	0.8149	0.7766	0.7557	0.72	0.7174	0.7105	0.7147	0.7204	0.7178		1e-40	0.4027	0.4839	0.5231	0.6335	0.6669	0.7049	0.7101	0.7177	0.7276		1e-40	0.6088	0.6302	0.6394	0.6768	0.6921	0.7077	0.7124	0.7191	0.7227
1e-30	0.7982	0.7682	0.7549	0.7325	0.7181	0.7151	0.7151	0.7223	0.72		1e-30	0.4062	0.4681	0.5219	0.6259	0.6634	0.7078	0.7089	0.7206	0.7323		1e-30	0.6022	0.6182	0.6384	0.6792	0.6907	0.7114	0.712	0.7215	0.7262
1e-20	0.8141	0.7667	0.7644	0.7462	0.725	0.7159	0.7181	0.725	0.7253		1e-20	0.4226	0.488	0.533	0.6388	0.6745	0.7148	0.7189	0.7247	0.737		1e-20	0.6183	0.6274	0.6487	0.6925	0.6997	0.7153	0.7185	0.7248	0.7312
1e-10	0.7614	0.7527	0.7489	0.7284	0.7155	0.7136	0.7178	0.7257	0.7227		1e-10	0.4769	0.5073	0.5564	0.6411	0.6786	0.7241	0.7312	0.7323	0.7487		1e-10	0.6191	0.63	0.6526	0.6848	0.697	0.7189	0.7245	0.729	0.7357
0.001	0.7716	0.7602	0.7618	0.7481	0.7337	0.7284	0.7269	0.7291	0.725		0.001	0.4676	0.5009	0.5283	0.6108	0.6704	0.7317	0.7393	0.7423	0.7528		0.001	0.6196	0.6306	0.6451	0.6794	0.702	0.7301	0.7331	0.7357	0.7389
0.01	0.7803	0.7675	0.7671	0.758	0.7409	0.7291	0.7272	0.7314	0.7253		0.01	0.4553	0.4874	0.5202	0.6026	0.6669	0.7312	0.7446	0.7458	0.758		0.01	0.6178	0.6274	0.6436	0.6803	0.7039	0.7301	0.7359	0.7386	0.7417
0.1	0.7834	0.7834	0.7788	0.7682	0.7466	0.7284	0.7303	0.7367	0.7303		0.1	0.4483	0.4734	0.4904	0.5856	0.6651	0.7259	0.744	0.7504	0.7586		0.1	0.6158	0.6284	0.6346	0.6769	0.7058	0.7271	0.7371	0.7436	0.7444
Accuracy on validation data (118 Samples)											Accuracy on validation data (664 Samples)											Balanced accuracy on validation data (782 Samples)
	1e-60	1e-50	1e-40	1e-30	1e-20	1e-10	0.001	0.01	0.1			1e-60	1e-50	1e-40	1e-30	1e-20	1e-10	0.001	0.01	0.1			1e-60	1e-50	1e-40	1e-30	1e-20	1e-10	0.001	0.01	0.1
1e-60	0.8051	0.7119	0.7034	0.7119	0.6102	0.678	0.7034	0.7119	0.6695		1e-60	0.3675	0.4669	0.5361	0.619	0.6461	0.6807	0.7018	0.7018	0.7048		1e-60	0.5863	0.5894	0.6198	0.6654	0.6281	0.6793	0.7026	0.7068	0.6872
1e-50	0.7712	0.7288	0.7203	0.7203	0.6186	0.678	0.6949	0.7119	0.678		1e-50	0.4187	0.4533	0.5557	0.6084	0.6506	0.6837	0.7078	0.7033	0.7033		1e-50	0.5949	0.5911	0.638	0.6644	0.6346	0.6809	0.7014	0.7076	0.6906
1e-40	0.7627	0.7373	0.7288	0.7203	0.6102	0.678	0.6949	0.7119	0.6695		1e-40	0.384	0.4819	0.5437	0.6009	0.6431	0.6852	0.7063	0.7048	0.7048		1e-40	0.5734	0.6096	0.6362	0.6606	0.6266	0.6816	0.7006	0.7083	0.6872
1e-30	0.7881	0.6864	0.7119	0.7203	0.5763	0.6695	0.6864	0.7034	0.661		1e-30	0.4021	0.4895	0.5497	0.5889	0.6386	0.6943	0.7154	0.7063	0.7018		1e-30	0.5951	0.5879	0.6308	0.6546	0.6074	0.6819	0.7009	0.7049	0.6814
1e-20	0.661	0.6271	0.678	0.6525	0.5424	0.6441	0.6525	0.678	0.6525		1e-20	0.4322	0.5226	0.5663	0.6145	0.6551	0.6928	0.7169	0.7108	0.7199		1e-20	0.5466	0.5749	0.6221	0.6335	0.5987	0.6684	0.6847	0.6944	0.6862
1e-10	0.5169	0.5678	0.5763	0.5932	0.5169	0.5847	0.6441	0.6356	0.5932		1e-10	0.5678	0.5828	0.631	0.6762	0.7123	0.7515	0.75	0.744	0.7364		1e-10	0.5424	0.5753	0.6036	0.6347	0.6146	0.6681	0.697	0.6898	0.6648
0.001	0.3644	0.3475	0.3559	0.3136	0.3051	0.3729	0.4831	0.5085	0.5169		0.001	0.5768	0.622	0.6551	0.7108	0.7364	0.7877	0.7605	0.7726	0.7681		0.001	0.4706	0.4847	0.5055	0.5122	0.5208	0.5803	0.6218	0.6405	0.6425
0.01	0.3559	0.3559	0.3644	0.3644	0.3136	0.3644	0.4746	0.5169	0.5169		0.01	0.5723	0.6069	0.6536	0.7033	0.7455	0.7771	0.759	0.7726	0.7651		0.01	0.4641	0.4814	0.509	0.5339	0.5295	0.5708	0.6168	0.6448	0.641
0.1	0.3729	0.4068	0.3983	0.4153	0.339	0.3814	0.5	0.5424	0.5169		0.1	0.5346	0.5828	0.6175	0.6672	0.7304	0.7816	0.7666	0.7696	0.762		0.1	0.4538	0.4948	0.5079	0.5412	0.5347	0.5815	0.6333	0.656	0.6395

## Sheet: Table S7
Feature number											Note: 1. x <= 0.001, x = 0; 2. x <= 1, log2(2x + 0.00001); x > 1, x^(1/2)
	1e-60	1e-50	1e-40	1e-30	1e-20	1e-10	0.001	0.01	0.1
1e-60	6	8	13	19	32	53	92	110	136
1e-50	7	9	14	20	33	54	93	111	137
1e-40	9	11	16	22	35	56	95	113	139
1e-30	13	15	20	26	39	60	99	117	143
1e-20	19	21	26	32	45	66	105	123	149
1e-10	34	36	41	47	60	81	120	137	163
0.001	65	67	72	78	91	112	150	167	192
0.01	73	75	80	86	99	120	158	175	200
0.1	83	85	90	96	109	130	168	185	209
Accuracy on discovery data (2636 Samples)											Accuracy on discovery data (1711 Samples)											Balanced accuracy on discovery data (4347 Samples)
	1e-60	1e-50	1e-40	1e-30	1e-20	1e-10	0.001	0.01	0.1			1e-60	1e-50	1e-40	1e-30	1e-20	1e-10	0.001	0.01	0.1			1e-60	1e-50	1e-40	1e-30	1e-20	1e-10	0.001	0.01	0.1
1e-60	0.8209	0.7625	0.7561	0.7162	0.7098	0.7143	0.7189	0.7234	0.72		1e-60	0.4307	0.5319	0.5511	0.6598	0.6727	0.7013	0.706	0.7142	0.7271		1e-60	0.6258	0.6472	0.6536	0.688	0.6912	0.7078	0.7125	0.7188	0.7235
1e-50	0.7944	0.7709	0.7644	0.7151	0.7132	0.7132	0.7174	0.7242	0.7204		1e-50	0.4828	0.512	0.547	0.6563	0.6733	0.7025	0.7066	0.716	0.7288		1e-50	0.6386	0.6414	0.6557	0.6857	0.6932	0.7079	0.712	0.7201	0.7246
1e-40	0.8088	0.7637	0.7485	0.72	0.7166	0.7117	0.7174	0.7257	0.7231		1e-40	0.4319	0.5061	0.5459	0.647	0.6692	0.7037	0.7072	0.7177	0.73		1e-40	0.6204	0.6349	0.6472	0.6835	0.6929	0.7077	0.7123	0.7217	0.7265
1e-30	0.7898	0.7595	0.7515	0.7352	0.7193	0.7159	0.7193	0.7265	0.7197		1e-30	0.4267	0.4944	0.543	0.6341	0.6698	0.7054	0.7101	0.7183	0.7276		1e-30	0.6082	0.627	0.6472	0.6847	0.6945	0.7106	0.7147	0.7224	0.7236
1e-20	0.8065	0.7644	0.7606	0.7458	0.7215	0.7234	0.7246	0.7303	0.7242		1e-20	0.4424	0.5061	0.5465	0.6511	0.6803	0.7113	0.72	0.7189	0.7364		1e-20	0.6245	0.6353	0.6535	0.6985	0.7009	0.7174	0.7223	0.7246	0.7303
1e-10	0.7587	0.7489	0.7473	0.7284	0.7185	0.7159	0.7253	0.7257	0.7261		1e-10	0.4944	0.5289	0.5564	0.6523	0.6867	0.7288	0.7306	0.73	0.7475		1e-10	0.6266	0.6389	0.6519	0.6903	0.7026	0.7223	0.728	0.7279	0.7368
0.001	0.7766	0.7637	0.7621	0.75	0.7417	0.7246	0.7329	0.7288	0.7253		0.001	0.4804	0.5114	0.5377	0.63	0.6774	0.7282	0.7417	0.7399	0.7528		0.001	0.6285	0.6375	0.6499	0.69	0.7095	0.7264	0.7373	0.7343	0.7391
0.01	0.7868	0.7675	0.7678	0.7564	0.7409	0.7276	0.7322	0.7318	0.7231		0.01	0.4822	0.5079	0.5283	0.6236	0.6791	0.7312	0.7382	0.7417	0.7586		0.01	0.6345	0.6377	0.6481	0.69	0.71	0.7294	0.7352	0.7367	0.7408
0.1	0.7891	0.7826	0.7811	0.7731	0.7511	0.7314	0.7341	0.7375	0.731		0.1	0.457	0.4816	0.505	0.6055	0.6739	0.7288	0.7417	0.7452	0.7575		0.1	0.6231	0.6321	0.643	0.6893	0.7125	0.7301	0.7379	0.7413	0.7442
Accuracy on validation data (118 Samples)											Accuracy on validation data (664 Samples)											Balanced accuracy on validation data (782 Samples)
	1e-60	1e-50	1e-40	1e-30	1e-20	1e-10	0.001	0.01	0.1			1e-60	1e-50	1e-40	1e-30	1e-20	1e-10	0.001	0.01	0.1			1e-60	1e-50	1e-40	1e-30	1e-20	1e-10	0.001	0.01	0.1
1e-60	0.7966	0.7203	0.6949	0.7288	0.6102	0.7034	0.7034	0.7203	0.6695		1e-60	0.375	0.4729	0.5497	0.613	0.6476	0.6762	0.7093	0.7003	0.7018		1e-60	0.5858	0.5966	0.6223	0.6709	0.6289	0.6898	0.7064	0.7103	0.6856
1e-50	0.7627	0.7373	0.7119	0.7203	0.6017	0.7034	0.6864	0.7034	0.6695		1e-50	0.4232	0.4669	0.5527	0.6099	0.6476	0.6777	0.7078	0.6958	0.7063		1e-50	0.593	0.6021	0.6323	0.6651	0.6246	0.6906	0.6971	0.6996	0.6879
1e-40	0.7542	0.7373	0.7119	0.7203	0.6186	0.7119	0.6864	0.7119	0.6695		1e-40	0.3916	0.488	0.5587	0.6069	0.6476	0.6852	0.7063	0.7003	0.7063		1e-40	0.5729	0.6126	0.6353	0.6636	0.6331	0.6986	0.6964	0.7061	0.6879
1e-30	0.7712	0.6864	0.7119	0.7288	0.6356	0.6864	0.6864	0.678	0.678		1e-30	0.4111	0.488	0.5422	0.5873	0.6386	0.6822	0.7108	0.7003	0.7078		1e-30	0.5912	0.5872	0.627	0.6581	0.6371	0.6843	0.6986	0.6891	0.6929
1e-20	0.661	0.6356	0.678	0.661	0.5339	0.6525	0.661	0.6695	0.6356		1e-20	0.4398	0.506	0.5723	0.613	0.6747	0.6822	0.7214	0.7139	0.7169		1e-20	0.5504	0.5708	0.6251	0.637	0.6043	0.6674	0.6912	0.6917	0.6762
1e-10	0.5424	0.5763	0.5763	0.6017	0.5085	0.6017	0.6441	0.661	0.5932		1e-10	0.5452	0.5934	0.625	0.6732	0.7184	0.7485	0.7515	0.7425	0.738		1e-10	0.5438	0.5848	0.6006	0.6374	0.6134	0.6751	0.6978	0.7017	0.6656
0.001	0.3644	0.3729	0.3729	0.339	0.3136	0.3814	0.5169	0.5339	0.5169		0.001	0.5693	0.628	0.6551	0.7003	0.7289	0.7907	0.759	0.7681	0.756		0.001	0.4668	0.5004	0.514	0.5196	0.5212	0.586	0.638	0.651	0.6365
0.01	0.3898	0.3644	0.3729	0.3898	0.322	0.3814	0.5169	0.5339	0.5339		0.01	0.5693	0.6039	0.6431	0.6883	0.7364	0.7756	0.759	0.7636	0.7636		0.01	0.4796	0.4842	0.508	0.539	0.5292	0.5785	0.638	0.6487	0.6487
0.1	0.3983	0.4068	0.4153	0.4492	0.3559	0.3983	0.5339	0.5508	0.5169		0.1	0.5271	0.5693	0.5964	0.6687	0.7289	0.7771	0.7681	0.7666	0.7575		0.1	0.4627	0.488	0.5058	0.5589	0.5424	0.5877	0.651	0.6587	0.6372

## Sheet: Table S8
Feature number											Note: 1. x <= 0.01, x = 0; 2. x <= 1, log2(2x + 0.00001); x > 1, x^(1/2)
	1e-60	1e-50	1e-40	1e-30	1e-20	1e-10	0.001	0.01	0.1
1e-60	6	8	13	19	32	53	92	110	136
1e-50	7	9	14	20	33	54	93	111	137
1e-40	9	11	16	22	35	56	95	113	139
1e-30	13	15	20	26	39	60	99	117	143
1e-20	19	21	26	32	45	66	105	123	149
1e-10	34	36	41	47	60	81	120	137	163
0.001	65	67	72	78	91	112	150	167	192
0.01	73	75	80	86	99	120	158	175	200
0.1	83	85	90	96	109	130	168	185	209
Accuracy on discovery data (2636 Samples)											Accuracy on discovery data (1711 Samples)											Balanced accuracy on discovery data (4347 Samples)
	1e-60	1e-50	1e-40	1e-30	1e-20	1e-10	0.001	0.01	0.1			1e-60	1e-50	1e-40	1e-30	1e-20	1e-10	0.001	0.01	0.1			1e-60	1e-50	1e-40	1e-30	1e-20	1e-10	0.001	0.01	0.1
1e-60	0.805	0.7424	0.7329	0.7181	0.7223	0.7307	0.7398	0.7454	0.739		1e-60	0.4763	0.5833	0.6189	0.661	0.675	0.6756	0.6698	0.6639	0.6797		1e-60	0.6407	0.6628	0.6759	0.6896	0.6987	0.7031	0.7048	0.7047	0.7094
1e-50	0.8183	0.7523	0.7379	0.7223	0.7215	0.7288	0.7386	0.7454	0.7375		1e-50	0.45	0.5658	0.6084	0.6546	0.6815	0.6756	0.6686	0.6634	0.6803		1e-50	0.6342	0.659	0.6731	0.6884	0.7015	0.7022	0.7036	0.7044	0.7089
1e-40	0.8111	0.769	0.7473	0.7193	0.7208	0.7272	0.7386	0.7436	0.7386		1e-40	0.4705	0.5289	0.5885	0.6604	0.671	0.6745	0.6704	0.6645	0.6791		1e-40	0.6408	0.6489	0.6679	0.6899	0.6959	0.7008	0.7045	0.704	0.7089
1e-30	0.8058	0.7591	0.7481	0.7295	0.7231	0.731	0.7401	0.7432	0.7375		1e-30	0.4559	0.5307	0.5903	0.647	0.6809	0.6768	0.671	0.6715	0.6826		1e-30	0.6308	0.6449	0.6692	0.6883	0.702	0.7039	0.7055	0.7074	0.7101
1e-20	0.7951	0.7724	0.7504	0.7352	0.7227	0.7276	0.7394	0.7473	0.739		1e-20	0.498	0.5564	0.5996	0.6587	0.6879	0.6856	0.6756	0.6768	0.692		1e-20	0.6465	0.6644	0.675	0.6969	0.7053	0.7066	0.7075	0.7121	0.7155
1e-10	0.7671	0.7538	0.739	0.7246	0.7272	0.7288	0.7428	0.747	0.7401		1e-10	0.5395	0.5792	0.6154	0.6622	0.6961	0.7025	0.6891	0.6791	0.7037		1e-10	0.6533	0.6665	0.6772	0.6934	0.7117	0.7156	0.7159	0.7131	0.7219
0.001	0.7785	0.7648	0.7599	0.7511	0.7401	0.7401	0.7485	0.7492	0.7458		0.001	0.5091	0.5494	0.5862	0.6447	0.6745	0.7025	0.6973	0.692	0.7154		0.001	0.6438	0.6571	0.673	0.6979	0.7073	0.7213	0.7229	0.7206	0.7306
0.01	0.791	0.7731	0.7712	0.761	0.7424	0.7409	0.7489	0.753	0.7485		0.01	0.5079	0.5494	0.5868	0.6464	0.6797	0.7037	0.699	0.6949	0.7136		0.01	0.6494	0.6613	0.679	0.7037	0.7111	0.7223	0.7239	0.724	0.7311
0.1	0.794	0.7807	0.7747	0.7675	0.7542	0.7473	0.7481	0.7553	0.7496		0.1	0.4793	0.5184	0.5693	0.6254	0.6768	0.7002	0.7019	0.6984	0.7142		0.1	0.6366	0.6496	0.672	0.6964	0.7155	0.7238	0.725	0.7269	0.7319
Accuracy on validation data (118 Samples)											Accuracy on validation data (664 Samples)											Balanced accuracy on validation data (782 Samples)
	1e-60	1e-50	1e-40	1e-30	1e-20	1e-10	0.001	0.01	0.1			1e-60	1e-50	1e-40	1e-30	1e-20	1e-10	0.001	0.01	0.1			1e-60	1e-50	1e-40	1e-30	1e-20	1e-10	0.001	0.01	0.1
1e-60	0.7966	0.7373	0.7288	0.7458	0.6949	0.7542	0.7542	0.7627	0.7373		1e-60	0.4142	0.5136	0.5904	0.6009	0.6386	0.6461	0.6702	0.6627	0.6611		1e-60	0.6054	0.6254	0.6596	0.6733	0.6667	0.7002	0.7122	0.7127	0.6992
1e-50	0.8136	0.7373	0.7288	0.7373	0.7119	0.7458	0.7542	0.7627	0.7373		1e-50	0.3991	0.5075	0.5843	0.5949	0.6416	0.6461	0.6717	0.6657	0.6627		1e-50	0.6063	0.6224	0.6566	0.6661	0.6767	0.6959	0.713	0.7142	0.7
1e-40	0.7797	0.7542	0.7203	0.7542	0.6949	0.7288	0.7627	0.7627	0.7119		1e-40	0.4021	0.4849	0.5693	0.6084	0.628	0.6536	0.6732	0.6627	0.6611		1e-40	0.5909	0.6196	0.6448	0.6813	0.6615	0.6912	0.718	0.7127	0.6865
1e-30	0.7797	0.7203	0.6949	0.7373	0.678	0.7203	0.7288	0.7373	0.7203		1e-30	0.3991	0.4925	0.5557	0.5828	0.631	0.6536	0.6762	0.6596	0.6657		1e-30	0.5894	0.6064	0.6253	0.6601	0.6545	0.687	0.7025	0.6985	0.693
1e-20	0.7119	0.678	0.6864	0.661	0.5763	0.6949	0.7288	0.7288	0.6864		1e-20	0.4593	0.5211	0.5843	0.6114	0.6596	0.6762	0.6822	0.6732	0.6837		1e-20	0.5856	0.5995	0.6354	0.6362	0.618	0.6856	0.7055	0.701	0.6851
1e-10	0.6102	0.6186	0.6356	0.6356	0.5763	0.6186	0.6949	0.7034	0.6356		1e-10	0.5557	0.5813	0.6145	0.6536	0.6988	0.7078	0.7123	0.6988	0.7033		1e-10	0.5829	0.6	0.625	0.6446	0.6375	0.6632	0.7036	0.7011	0.6695
0.001	0.4237	0.4322	0.4068	0.4407	0.3983	0.4576	0.6017	0.6356	0.5763		0.001	0.5873	0.6024	0.634	0.6762	0.7289	0.7455	0.7334	0.7214	0.7214		0.001	0.5055	0.5173	0.5204	0.5584	0.5636	0.6016	0.6676	0.6785	0.6488
0.01	0.4407	0.4746	0.4492	0.5	0.4322	0.5	0.5932	0.6441	0.5932		0.01	0.5663	0.5919	0.637	0.6672	0.7244	0.7485	0.7334	0.7184	0.7274		0.01	0.5035	0.5332	0.5431	0.5836	0.5783	0.6242	0.6633	0.6812	0.6603
0.1	0.4831	0.5	0.5254	0.5424	0.4322	0.4746	0.6102	0.6525	0.6017		0.1	0.5301	0.5497	0.5949	0.6506	0.7169	0.7349	0.7259	0.7199	0.7259		0.1	0.5066	0.5248	0.5602	0.5965	0.5745	0.6048	0.668	0.6862	0.6638

## Sheet: Table S9
Feature number											Note: 1. log2(2x + 0.00001)
	1e-60	1e-50	1e-40	1e-30	1e-20	1e-10	0.001	0.01	0.1
1e-60	6	8	13	19	32	53	92	110	136
1e-50	7	9	14	20	33	54	93	111	137
1e-40	9	11	16	22	35	56	95	113	139
1e-30	13	15	20	26	39	60	99	117	143
1e-20	19	21	26	32	45	66	105	123	149
1e-10	34	36	41	47	60	81	120	137	163
0.001	65	67	72	78	91	112	150	167	192
0.01	73	75	80	86	99	120	158	175	200
0.1	83	85	90	96	109	130	168	185	209
Accuracy on discovery data (2636 Samples)											Accuracy on discovery data (1711 Samples)											Balanced accuracy on discovery data (4347 Samples)
	1e-60	1e-50	1e-40	1e-30	1e-20	1e-10	0.001	0.01	0.1			1e-60	1e-50	1e-40	1e-30	1e-20	1e-10	0.001	0.01	0.1			1e-60	1e-50	1e-40	1e-30	1e-20	1e-10	0.001	0.01	0.1
1e-60	0.8338	0.7739	0.7656	0.7155	0.7166	0.7147	0.7147	0.7223	0.7185		1e-60	0.4009	0.505	0.5307	0.6523	0.668	0.7054	0.7113	0.7148	0.7259		1e-60	0.6174	0.6394	0.6481	0.6839	0.6923	0.7101	0.713	0.7185	0.7222
1e-50	0.7982	0.7807	0.75	0.7174	0.7151	0.714	0.7155	0.7219	0.7185		1e-50	0.4541	0.4833	0.5523	0.6458	0.6704	0.7072	0.7095	0.716	0.7253		1e-50	0.6261	0.632	0.6512	0.6816	0.6927	0.7106	0.7125	0.7189	0.7219
1e-40	0.816	0.7758	0.7553	0.7208	0.7185	0.7121	0.7162	0.7212	0.7185		1e-40	0.4015	0.4833	0.526	0.633	0.6669	0.706	0.7101	0.7189	0.7294		1e-40	0.6088	0.6296	0.6407	0.6769	0.6927	0.709	0.7132	0.72	0.724
1e-30	0.7974	0.769	0.7557	0.7352	0.72	0.714	0.7166	0.7215	0.7204		1e-30	0.4079	0.4658	0.5213	0.6259	0.6657	0.7078	0.7113	0.72	0.7317		1e-30	0.6027	0.6174	0.6385	0.6806	0.6929	0.7109	0.7139	0.7208	0.7261
1e-20	0.8107	0.7659	0.7629	0.7458	0.7246	0.7178	0.7185	0.7257	0.7242		1e-20	0.4243	0.4892	0.5272	0.6388	0.6768	0.7154	0.7189	0.7241	0.7382		1e-20	0.6175	0.6276	0.645	0.6923	0.7007	0.7166	0.7187	0.7249	0.7312
1e-10	0.7599	0.7519	0.7504	0.7303	0.7162	0.7147	0.7189	0.7269	0.7223		1e-10	0.4763	0.5091	0.5546	0.6382	0.6803	0.7271	0.7306	0.7312	0.7481		1e-10	0.6181	0.6305	0.6525	0.6842	0.6983	0.7209	0.7247	0.729	0.7352
0.001	0.7724	0.7633	0.761	0.747	0.7363	0.7269	0.7257	0.7284	0.7238		0.001	0.4705	0.4939	0.5289	0.6137	0.668	0.73	0.7399	0.744	0.751		0.001	0.6214	0.6286	0.645	0.6803	0.7022	0.7284	0.7328	0.7362	0.7374
0.01	0.7777	0.7701	0.7648	0.7587	0.742	0.7295	0.7284	0.7329	0.7246		0.01	0.4535	0.4863	0.519	0.6055	0.6663	0.7282	0.7405	0.744	0.7563		0.01	0.6156	0.6282	0.6419	0.6821	0.7042	0.7289	0.7344	0.7385	0.7404
0.1	0.7838	0.7845	0.7788	0.7709	0.7462	0.7299	0.7299	0.7371	0.7288		0.1	0.4483	0.4693	0.4968	0.5891	0.6598	0.7265	0.7423	0.7493	0.758		0.1	0.616	0.6269	0.6378	0.68	0.703	0.7282	0.7361	0.7432	0.7434
Accuracy on validation data (118 Samples)											Accuracy on validation data (664 Samples)											Balanced accuracy on validation data (782 Samples)
	1e-60	1e-50	1e-40	1e-30	1e-20	1e-10	0.001	0.01	0.1			1e-60	1e-50	1e-40	1e-30	1e-20	1e-10	0.001	0.01	0.1			1e-60	1e-50	1e-40	1e-30	1e-20	1e-10	0.001	0.01	0.1
1e-60	0.8051	0.7119	0.7119	0.7034	0.661	0.6864	0.6949	0.7119	0.6695		1e-60	0.369	0.4654	0.5377	0.6205	0.637	0.6807	0.7063	0.7018	0.7048		1e-60	0.587	0.5886	0.6248	0.6619	0.649	0.6836	0.7006	0.7068	0.6872
1e-50	0.7712	0.7288	0.7203	0.7203	0.6695	0.678	0.6949	0.7119	0.678		1e-50	0.4157	0.4533	0.5587	0.6084	0.6431	0.6822	0.7078	0.7018	0.7093		1e-50	0.5934	0.5911	0.6395	0.6644	0.6563	0.6801	0.7014	0.7068	0.6937
1e-40	0.7627	0.7373	0.7288	0.7203	0.661	0.678	0.6949	0.6949	0.6695		1e-40	0.378	0.4864	0.5452	0.6009	0.6355	0.6822	0.7063	0.7033	0.7048		1e-40	0.5704	0.6119	0.637	0.6606	0.6483	0.6801	0.7006	0.6991	0.6872
1e-30	0.7881	0.6864	0.7119	0.7203	0.6441	0.661	0.6864	0.678	0.661		1e-30	0.4036	0.4895	0.5512	0.5919	0.634	0.6943	0.7169	0.7033	0.7033		1e-30	0.5959	0.5879	0.6315	0.6561	0.6391	0.6776	0.7017	0.6906	0.6822
1e-20	0.678	0.6525	0.678	0.6525	0.5847	0.6441	0.6525	0.678	0.6525		1e-20	0.4247	0.5166	0.5693	0.6145	0.6521	0.6973	0.7199	0.7078	0.7169		1e-20	0.5513	0.5846	0.6236	0.6335	0.6184	0.6707	0.6862	0.6929	0.6847
1e-10	0.5424	0.5847	0.5932	0.5847	0.5254	0.5847	0.6441	0.6525	0.6017		1e-10	0.5572	0.5828	0.6325	0.6732	0.7063	0.7455	0.747	0.744	0.741		1e-10	0.5498	0.5838	0.6129	0.629	0.6159	0.6651	0.6955	0.6983	0.6713
0.001	0.3729	0.339	0.3475	0.3644	0.3136	0.3814	0.4915	0.5254	0.5169		0.001	0.5828	0.6205	0.6521	0.7018	0.7289	0.7801	0.756	0.7726	0.7636		0.001	0.4779	0.4797	0.4998	0.5331	0.5212	0.5807	0.6238	0.649	0.6403
0.01	0.3814	0.3644	0.3729	0.3729	0.3136	0.3983	0.4831	0.5678	0.5085		0.01	0.5708	0.6054	0.6506	0.7093	0.744	0.7756	0.762	0.7651	0.7666		0.01	0.4761	0.4849	0.5117	0.5411	0.5288	0.587	0.6225	0.6664	0.6375
0.1	0.3898	0.3983	0.4068	0.4407	0.3644	0.3814	0.4915	0.5763	0.5169		0.1	0.5301	0.5723	0.6084	0.6611	0.7274	0.7756	0.7651	0.7681	0.7575		0.1	0.46	0.4853	0.5076	0.5509	0.5459	0.5785	0.6283	0.6722	0.6372

## Sheet: Table S10
Feature number											Note: 1. x <= 0.001, x = 0; 2. log2(2x + 0.00001)
	1e-60	1e-50	1e-40	1e-30	1e-20	1e-10	0.001	0.01	0.1
1e-60	6	8	13	19	32	53	92	110	136
1e-50	7	9	14	20	33	54	93	111	137
1e-40	9	11	16	22	35	56	95	113	139
1e-30	13	15	20	26	39	60	99	117	143
1e-20	19	21	26	32	45	66	105	123	149
1e-10	34	36	41	47	60	81	120	137	163
0.001	65	67	72	78	91	112	150	167	192
0.01	73	75	80	86	99	120	158	175	200
0.1	83	85	90	96	109	130	168	185	209
Accuracy on discovery data (2636 Samples)											Accuracy on discovery data (1711 Samples)											Balanced accuracy on discovery data (4347 Samples)
	1e-60	1e-50	1e-40	1e-30	1e-20	1e-10	0.001	0.01	0.1			1e-60	1e-50	1e-40	1e-30	1e-20	1e-10	0.001	0.01	0.1			1e-60	1e-50	1e-40	1e-30	1e-20	1e-10	0.001	0.01	0.1
1e-60	0.8209	0.7625	0.7561	0.7162	0.7117	0.714	0.7189	0.7246	0.7204		1e-60	0.429	0.5313	0.5517	0.6587	0.6715	0.7013	0.706	0.7148	0.7265		1e-60	0.625	0.6469	0.6539	0.6875	0.6916	0.7077	0.7125	0.7197	0.7234
1e-50	0.7948	0.7716	0.7652	0.717	0.7132	0.7132	0.7181	0.7246	0.7204		1e-50	0.4857	0.512	0.5476	0.6546	0.6739	0.7019	0.7066	0.7148	0.7294		1e-50	0.6402	0.6418	0.6564	0.6858	0.6935	0.7076	0.7124	0.7197	0.7249
1e-40	0.8088	0.7648	0.7485	0.7223	0.7147	0.7128	0.7178	0.7253	0.7223		1e-40	0.4319	0.505	0.5488	0.6452	0.6692	0.7054	0.706	0.7171	0.7288		1e-40	0.6204	0.6349	0.6486	0.6838	0.692	0.7091	0.7119	0.7212	0.7256
1e-30	0.7895	0.758	0.7527	0.7363	0.7234	0.7151	0.7181	0.7265	0.7204		1e-30	0.4261	0.495	0.5424	0.6318	0.6733	0.7054	0.7124	0.7183	0.7288		1e-30	0.6078	0.6265	0.6475	0.6841	0.6984	0.7103	0.7153	0.7224	0.7246
1e-20	0.8024	0.7637	0.7606	0.7413	0.7234	0.7193	0.7246	0.7295	0.7242		1e-20	0.4448	0.505	0.5453	0.6476	0.6832	0.7142	0.7195	0.7212	0.7347		1e-20	0.6236	0.6343	0.653	0.6944	0.7033	0.7167	0.722	0.7254	0.7294
1e-10	0.7549	0.7443	0.7432	0.7314	0.7193	0.7166	0.7257	0.7257	0.7269		1e-10	0.4927	0.5313	0.5733	0.6552	0.6873	0.7312	0.7294	0.7294	0.7458		1e-10	0.6238	0.6378	0.6583	0.6933	0.7033	0.7239	0.7276	0.7276	0.7363
0.001	0.7758	0.7667	0.7625	0.7489	0.7382	0.7231	0.7318	0.7303	0.7238		0.001	0.4804	0.5061	0.5377	0.6306	0.6774	0.7276	0.7382	0.7393	0.751		0.001	0.6281	0.6364	0.6501	0.6897	0.7078	0.7254	0.735	0.7348	0.7374
0.01	0.7857	0.7697	0.7709	0.7618	0.7436	0.7261	0.7325	0.7314	0.7257		0.01	0.4793	0.5085	0.5307	0.6248	0.6826	0.73	0.7405	0.744	0.7551		0.01	0.6325	0.6391	0.6508	0.6933	0.7131	0.728	0.7365	0.7377	0.7404
0.1	0.7872	0.7819	0.7796	0.772	0.747	0.7299	0.7356	0.7356	0.7295		0.1	0.4576	0.481	0.5061	0.6061	0.6786	0.7282	0.7417	0.7434	0.7534		0.1	0.6224	0.6314	0.6429	0.689	0.7128	0.7291	0.7386	0.7395	0.7414
Accuracy on validation data (118 Samples)											Accuracy on validation data (664 Samples)											Balanced accuracy on validation data (782 Samples)
	1e-60	1e-50	1e-40	1e-30	1e-20	1e-10	0.001	0.01	0.1			1e-60	1e-50	1e-40	1e-30	1e-20	1e-10	0.001	0.01	0.1			1e-60	1e-50	1e-40	1e-30	1e-20	1e-10	0.001	0.01	0.1
1e-60	0.7966	0.7203	0.6949	0.7288	0.6695	0.7119	0.7034	0.6864	0.6695		1e-60	0.3735	0.4729	0.5482	0.613	0.6416	0.6762	0.7108	0.6958	0.7033		1e-60	0.5851	0.5966	0.6216	0.6709	0.6555	0.694	0.7071	0.6911	0.6864
1e-50	0.7627	0.7373	0.7034	0.7119	0.661	0.7119	0.678	0.6864	0.6695		1e-50	0.4232	0.4654	0.5512	0.6099	0.6416	0.6777	0.7078	0.6988	0.7078		1e-50	0.593	0.6013	0.6273	0.6609	0.6513	0.6948	0.6929	0.6926	0.6887
1e-40	0.7542	0.7373	0.7119	0.7288	0.6695	0.7034	0.678	0.7034	0.6695		1e-40	0.3886	0.4895	0.5617	0.6054	0.6431	0.6852	0.7078	0.7018	0.7078		1e-40	0.5714	0.6134	0.6368	0.6671	0.6563	0.6943	0.6929	0.7026	0.6887
1e-30	0.7712	0.6864	0.7119	0.7288	0.678	0.678	0.6949	0.678	0.6695		1e-30	0.4051	0.4864	0.5361	0.5873	0.6295	0.6807	0.7093	0.7033	0.7063		1e-30	0.5882	0.5864	0.624	0.6581	0.6537	0.6793	0.7021	0.6906	0.6879
1e-20	0.678	0.678	0.6695	0.6695	0.5847	0.661	0.661	0.661	0.6441		1e-20	0.4443	0.506	0.5723	0.6114	0.6717	0.6867	0.7199	0.7154	0.7154		1e-20	0.5611	0.592	0.6209	0.6405	0.6282	0.6739	0.6904	0.6882	0.6797
1e-10	0.5508	0.6017	0.5932	0.6017	0.5339	0.6102	0.6441	0.6441	0.5932		1e-10	0.5542	0.5949	0.6355	0.6732	0.7139	0.747	0.7545	0.741	0.738		1e-10	0.5525	0.5983	0.6144	0.6374	0.6239	0.6786	0.6993	0.6925	0.6656
0.001	0.3814	0.3729	0.3898	0.3644	0.3305	0.3729	0.5254	0.5424	0.5254		0.001	0.5693	0.6039	0.634	0.6973	0.7289	0.7816	0.759	0.7681	0.7545		0.001	0.4753	0.4884	0.5119	0.5308	0.5297	0.5773	0.6422	0.6552	0.64
0.01	0.3729	0.3729	0.3898	0.4153	0.3305	0.4237	0.5254	0.5424	0.5254		0.01	0.5527	0.6114	0.637	0.6913	0.7334	0.7801	0.756	0.7636	0.756		0.01	0.4628	0.4922	0.5134	0.5533	0.532	0.6019	0.6407	0.653	0.6407
0.1	0.3983	0.4153	0.4322	0.4407	0.3559	0.4237	0.5508	0.5847	0.5254		0.1	0.5226	0.5663	0.5964	0.6581	0.7274	0.7711	0.7636	0.7605	0.756		0.1	0.4604	0.4908	0.5143	0.5494	0.5417	0.5974	0.6572	0.6726	0.6407

[truncated: 7 more sheets: Table S11, Table S12, Table S13, Table S14, Table S15, Table S16, Table S17]
